# Supplementary material for: A 2 miRNAs-based signature for the diagnosis of atherosclerosis
Source: BMC Cardiovasc Disord. 2021 Mar 24;21:150. doi: 10.1186/s12872-021-01960-4 (PMC7988968; doi:10.1186/s12872-021-01960-4)
Supplement: Supplementary file 6 — Additional file 6: Table S1. The clinical information of samples in this study. [file 12872_2021_1960_MOESM6_ESM.xlsx]

## Sheet: Sheet1
ID_REF	Age
GSM1436641	age: 48
GSM1436642	age: 54
GSM1436643	age: 58
GSM1436644	age: 58
GSM1436645	age: 43
GSM1436646	age: 43
GSM1436647	age: 46
GSM1436648	age: 46
GSM1436649	age: 50
GSM1436650	age: 50
GSM1436651	age: 50
GSM1436652	age: 56
GSM1436653	age: 56
GSM1436654	age: 55
GSM1436655	age: 55
GSM1436656	age: 42
GSM1436657	age: 39
GSM1436658	age: 55
GSM1436659	age: 55
GSM1436660	age: 55
GSM1436661	age: 54
GSM1436662	age: 53
GSM1436663	age: 53
GSM1436664	age: 47
GSM1436665	age: 47
GSM1436666	age: 56
GSM1436667	age: 56
GSM1436668	age: 51
GSM1436669	age: 51
GSM1436670	age: 54
GSM1436671	age: 48
GSM1436672	age: 48
GSM1436673	age: 46
GSM1436674	age: 54
GSM1436675	age: 54
GSM1436676	age: 47
GSM1436677	age: 50
GSM1436678	age: 39
GSM1436679	age: 39
GSM1436680	age: 47
GSM1436681	age: 51
GSM1436682	age: 53
GSM1436683	age: 53
GSM1436684	age: 49
GSM1436685	age: 53
GSM1436686	age: 53
GSM1436687	age: 51
GSM1436688	age: 51
GSM1436689	age: 60
GSM1436690	age: 49
GSM1436691	age: 49
GSM1436692	age: 49
GSM1436693	age: 52
GSM1436694	age: 52
GSM1436695	age: 47
GSM1436696	age: 47
GSM1436697	age: 53
GSM1436698	age: 52
GSM1436699	age: 52
GSM1436700	age: 59
GSM1436701	age: 53
GSM1436702	age: 47
GSM1436703	age: 47
GSM1436704	age: 47
GSM1436705	age: 58
GSM1436706	age: 53
GSM1436707	age: 54
GSM1436708	age: 52
GSM1436709	age: 55
GSM1436710	age: 54
GSM1436711	age: 58
GSM1436712	age: 46
GSM1436713	age: 45
GSM1436714	age: 57
GSM1436715	age: 57
GSM1436716	age: 48
GSM1436717	age: 58
GSM1436718	age: 51
GSM1436719	age: 50
GSM1436720	age: 54
GSM1436721	age: 55
GSM1436722	age: 51
GSM1436723	age: 52
GSM1436724	age: 50
GSM1436725	age: 50
GSM1436726	age: 48
GSM1436727	age: 57
GSM1436728	age: 48
GSM1436729	age: 52
GSM1436730	age: 49
GSM1436731	age: 55
GSM1436732	age: 46
GSM1436733	age: 49
GSM1436734	age: 58
GSM1436735	age: 50
GSM1436736	age: 52
