# Supplementary material for: A 2 miRNAs-based signature for the diagnosis of atherosclerosis
Source: BMC Cardiovasc Disord. 2021 Mar 24;21:150. doi: 10.1186/s12872-021-01960-4 (PMC7988968; doi:10.1186/s12872-021-01960-4)
Supplement: Supplementary file 7 — Additional file 7: Table S2. Predicted target genes of the 42 identified miRNAs in the WGCNA. [file 12872_2021_1960_MOESM7_ESM.xlsx]

## Sheet: TableS1
Predicted target genes of the 42 identified miRNAs in the WGCNA
Rank	Target Gene
1	CDKN1A
2	PRDM1
3	XBP1
4	BCL6
5	SPP1
6	FGB
7	FGA
8	FGG
9	FABP4
10	DNMT3A
11	DNMT3B
12	PHF10
13	ANG
14	RDX
15	KMT5A
16	RAP1A
17	STAT3
18	CSNK2A1
19	FXN
20	IFNG
21	TP53
22	MMP13
23	PTK2
24	TWIST1
25	MAPK4
26	HIF3A
27	IGF1
28	SHOC2
29	OTUD1
30	SKI
31	ESPL1
32	ANKRD52
33	TMEM19
34	TXLNA
35	MTA1
36	BTF3L4
37	GLCE
38	ARID3B
39	NR2F2
40	TNRC6A
41	C16orf72
42	SMCR8
43	GPATCH8
44	BIRC5
45	SNRPD1
46	MTF2
47	PDIA6
48	CDCA7
49	TNRC6B
50	RAB10
51	MSH6
52	NXPE3
53	EIF4A2
54	SLAIN2
55	TCERG1
56	FCHO2
57	SOX4
58	FZD6
59	ZFHX4
60	KLHL15
61	MAP3K21
62	ZBTB7A
63	RAB7A
64	SPDL1
65	GBF1
66	ENTPD1
67	INCENP
68	CHORDC1
69	RAB8B
70	ICAM1
71	ZNF460
72	PARD6B
73	FBXO45
74	PRKCD
75	VEGFA
76	UBE2D1
77	PAFAH1B2
78	CTNND1
79	POU2F1
80	MDM4
81	COX20
82	MBNL2
83	ARIH1
84	ZNF207
85	RBM38
86	NCK2
87	ZNF148
88	NR3C1
89	CREBRF
90	QKI
91	BAG4
92	PDE7A
93	MTF1
94	TGFBR2
95	RAB32
96	TMBIM6
97	FKBP1A
98	UBE2K
99	CRCP
100	SIRT1
101	AASDHPPT
102	KCNC4
103	LIN7C
104	ZDHHC5
105	TMPO
106	ZNF566
107	C20orf24
108	PRNP
109	PPP3R1
110	CNBP
111	GNL3
112	PHAX
113	MED10
114	PAPD7
115	TMEM167A
116	NUS1
117	PHACTR2
118	CDC5L
119	PPP2R2A
120	ZFX
121	ARL5B
122	CSDE1
123	QSER1
124	KLHL42
125	CCNT1
126	SP1
127	CREBBP
128	SEC62
129	C5orf15
130	SMAD5
131	PEG10
132	ZNF711
133	BAZ2A
134	GDI1
135	LNX2
136	MYLIP
137	NRAS
138	MET
139	APOA5
140	2020-09-07
141	RGMA
142	ZWINT
143	SFRP1
144	SERPINB9
145	EXOG
146	ZCRB1
147	XPO1
148	VLDLR
149	USP35
150	USP34
151	USP22
152	UNC13A
153	UBE2O
154	U2AF1L4
155	TRAFD1
156	TGM2
157	SYNE2
158	SRP54
159	MTCL1
160	SLC39A9
161	SLC29A1
162	SLC25A19
163	SIPA1L2
164	SEC31A
165	RPS4X
166	REEP4
167	RECQL
168	RBM39
169	RAD23B
170	RAB3IP
171	RAB21
172	PTEN
173	PRPF8
174	PPHLN1
175	PLEKHA6
176	PDXK
177	PCSK1
178	NIPBL
179	NBEA
180	NARS
181	NAP1L2
182	MYO3A
183	MTRNR2L2
184	MLEC
185	MGAT4A
186	LSAMP
187	LPIN1
188	LGALS8
189	KLHL28
190	KIF5C
191	RUBCN
192	KDM4C
193	KCNA6
194	ITCH
195	HSPA13
196	HAX1
197	H2AFV
198	GSK3B
199	GIGYF1
200	GFPT1
201	GCK
202	G6PC2
203	FOS
204	EIF4G3
205	DYNC1H1
206	DOT1L
207	DNAJC3
208	DAGLA
209	CPE
210	CPEB4
211	COL5A1
212	CLTC
213	CDCP1
214	CDC42BPA
215	CC2D1A
216	CASC4
217	C2CD4A
218	C1orf123
219	BAZ2B
220	ATP6V1A
221	ARL2BP
222	ARHGEF3
223	ANKRD42
224	ACTR3C
225	ACTR3B
226	ABCA3
227	ABCA2
228	SSH3
229	RNASEL
230	RNF41
231	DDX19A
232	MOB3B
233	ZNF391
234	TMEM158
235	INO80C
236	AKT1
237	TSPAN15
238	METTL12
239	ABCG2
240	ACSL4
241	CDKL2
242	HLA-DQB2
243	TRPS1
244	C16orf87
245	GAGE1
246	POFUT1
247	HHLA2
248	EML6
249	ASCC1
250	SDC3
251	PPP4R1L
252	ZMAT3
253	ZNF439
254	ZNF562
255	KIF6
256	TMPRSS15
257	PLEKHG4B
258	ZC3H12C
259	CDC14B
260	NUPL2
261	ZNF774
262	ZNF652
263	RIMS4
264	CKS1B
265	ADRB1
266	SLC35A1
267	ZNF621
268	ALX1
269	GRAMD2B
270	PNMA8B
271	ZNF584
272	LY6E
273	FAM136A
274	PSD4
275	SUMF2
276	SLC35E3
277	FOXRED2
278	FBXL18
279	CYP4A22
280	LIX1L
281	NOS1AP
282	LRP10
283	ACADSB
284	NEGR1
285	ZC3H12B
286	MRPL12
287	GPIHBP1
288	CYP4A11
289	KIAA1191
290	RFT1
291	ASB16
292	GPBP1L1
293	FEM1A
294	L2HGDH
295	EGF
296	POLQ
297	STK17B
298	MRPS27
299	ACADL
300	ZNF500
301	SNRPD3
302	ZNF8
303	ZER1
304	WIZ
305	URM1
306	TXNRD1
307	TSR1
308	TSPAN3
309	TRIM44
310	TGFBR3
311	TFAM
312	TBXA2R
313	STX16
314	SPART
315	SOCS5
316	SMARCD1
317	SLC38A1
318	SH3PXD2A
319	SFT2D2
320	SF3B3
321	SETD1B
322	SESN3
323	SERBP1
324	SECISBP2L
325	RNF38
326	RNF126
327	RNF121
328	RICTOR
329	RGL2
330	REL
331	RAI1
332	RAB14
333	PTP4A1
334	PRKAA1
335	PMP22
336	PLXND1
337	PHF19
338	NUFIP2
339	NAA50
340	MTMR10
341	MRPS14
342	MIER3
343	MEX3A
344	MEF2D
345	LCLAT1
346	KLHDC8A
347	KLF3
348	ICOSLG
349	HSP90B1
350	GNAL
351	FNDC3A
352	ELL2
353	EIF1AD
354	EFNA1
355	DVL3
356	DDN
357	CRY2
358	CRISPLD2
359	COIL
360	CD4
361	CALM2
362	BTBD3
363	BRPF1
364	BBC3
365	ATP5G3
366	APH1A
367	APEX1
368	AHR
369	AGO2
370	ADM
371	ZNF561
372	C9orf170
373	CITED4
374	GON7
375	ABCC6
376	PLEKHA3
377	HIST2H3C
378	HIST2H3A
379	B4GALT5
380	SIX5
381	NDUFB5
382	PDK3
383	WDR81
384	FXYD1
385	UBTF
386	TSTD2
387	HCFC1
388	HOXB13
389	FEM1C
390	SLC9A3
391	CHST12
392	LRFN1
393	C1D
394	SOX12
395	SLC35F5
396	NFIC
397	AP3M2
398	FXR1
399	CD300LB
400	AJAP1
401	FKBP1C
402	GBP4
403	SRRT
404	RFWD3
405	RNF6
406	CREB3L2
407	AVPR1A
408	ZBTB22
409	UQCRFS1
410	SUMO1
411	PLCG1
412	OVOL1
413	MBD2
414	HOXC6
415	E2F6
416	CLIP1
417	CCND1
418	BTG2
419	KIF18B
420	TMEM229B
421	SLC25A45
422	AGAP9
423	ATP13A4
424	LHPP
425	ARID1B
426	SHC4
427	TUBB2A
428	SNX16
429	SLC35F1
430	SETD5
431	NUCKS1
432	GPCPD1
433	EPS8
434	EMC7
435	DCTN4
436	CERS2
437	CAMSAP2
438	BCL2L13
439	ATXN1
440	CDCA3
441	C1orf210
442	RSRC1
443	AK4
444	PALM2-AKAP2
445	AKAP2
446	SLC25A27
447	ZNF587
448	ACTG1
449	ATAD5
450	ZNF641
451	CYP4F11
452	TNFSF9
453	DDX55
454	ZNF703
455	ZBED3
456	2020-09-02
457	PDE12
458	NFIB
459	IKZF3
460	HNRNPA0
461	HIST2H3D
462	HIST1H3H
463	HIST1H3F
464	HIST1H3B
465	HIST1H2BE
466	HDGF
467	CREBZF
468	GPT2
469	PDPK1
470	SETBP1
471	SLIT1
472	DCTN6
473	TMEM145
474	SLPI
475	CCDC38
476	KLLN
477	IRAK4
478	KRT222
479	MYBPC1
480	ABHD18
481	ZBTB8OS
482	SYTL3
483	PRIM1
484	ABCF1
485	DSCR3
486	LSM3
487	TRIM35
488	VPS8
489	DEPTOR
490	FLCN
491	NONO
492	ZFP14
493	LSG1
494	PYCARD
495	CSTF1
496	RBM22
497	ZNF805
498	ZNF512B
499	ZFAND4
500	ZCCHC8
501	ZBTB47
502	UBXN2A
503	TRIM2
504	NPM3
505	TMED4
506	SYP
507	STRN
508	SGPL1
509	SCAF4
510	RC3H1
511	HACD2
512	PPP1R15B
513	PITPNC1
514	ORAI2
515	MAP7D1
516	KLHL9
517	HOXA11
518	HECA
519	GUCD1
520	GTF2A1
521	HASPIN
522	FZD5
523	MINDY2
524	DNA2
525	DDI2
526	ARHGAP11A
527	ZNF256
528	SHISA9
529	NHSL2
530	SOD2
531	GMDS
532	GAS7
533	TSLP
534	GPRIN2
535	ZNF76
536	ZDHHC15
537	ITGB3BP
538	LVRN
539	PIGN
540	MALT1
541	ZNF81
542	ARGFX
543	MAPK7
544	SLC9A4
545	NOM1
546	TFCP2L1
547	TBC1D1
548	TMTC1
549	CCDC117
550	ZNF12
551	UST
552	TBC1D15
553	PTBP2
554	PSPC1
555	PMEPA1
556	PHOX2B
557	PAK2
558	MYCN
559	KIAA1549L
560	FOXN3
561	FBXO47
562	FAM3C
563	ETNK1
564	DDX6
565	CRIM1
566	CCSAP
567	SLC24A4
568	DDX3X
569	YOD1
570	HSBP1
571	SDHD
572	PARP15
573	PRSS21
574	C17orf105
575	RPF2
576	XKR9
577	NCOA7
578	KLRC3
579	HEYL
580	ANGPTL3
581	KYAT3
582	SEC63
583	ZNF383
584	DCAF5
585	ZNF224
586	C8orf33
587	ACSM2B
588	POP7
589	HDGFL3
590	GABRG1
591	SPC25
592	CCDC83
593	LNPK
594	GIMAP4
595	ZCCHC9
596	SIGLEC9
597	DECR1
598	XKR4
599	UBE3A
600	TNRC18P2
601	TFDP1
602	RNF141
603	PIGW
604	OCRL
605	LIN28B
606	LHFPL2
607	KPNA3
608	HNRNPR
609	GDAP2
610	BOLA3
611	AKAP1
612	ZNF99
613	LUZP2
614	KIAA0408
615	WWTR1
616	DSN1
617	ZNF681
618	TMEM241
619	SLC2A5
620	GDE1
621	DDX52
622	TTC8
623	MCF2L2
624	MRE11
625	CDKN2AIP
626	TRIM42
627	SLFN12L
628	ZNF367
629	ZFP30
630	YY1
631	VGLL2
632	TVP23C
633	TACC1
634	SPIRE1
635	SLX4
636	SAE1
637	RREB1
638	ROBO1
639	RECK
640	RDH11
641	RAP1B
642	RAC1
643	PURB
644	PTPDC1
645	PPM1L
646	PITX2
647	OCLN
648	LONRF1
649	LAPTM4A
650	HOXB3
651	HMGA2
652	HIF1A
653	GJD3
654	FAM122B
655	EXT1
656	DUSP8
657	DIDO1
658	CNKSR3
659	CA8
660	BACH1
661	ATP11C
662	ARHGDIA
663	CNNM4
664	TRMT112
665	DFFA
666	RPS17
667	ADD3
668	ARL6IP1
669	ACVR2B
670	LIMA1
671	DNAH10OS
672	ZNF107
673	CCDC80
674	YWHAE
675	YTHDF1
676	STRADB
677	NHS
678	PTMA
679	PBX2P1
680	PANK3
681	MSL2
682	MOB4
683	HSPE1-MOB4
684	H3F3B
685	ERGIC2
686	DGAT2
687	CTDNEP1
688	COMMD2
689	CCDC6
690	GDNF
691	PKIA
692	GPR173
693	RAP1GAP2
694	DENND4B
695	TPCN2
696	RPRD2
697	H2AFZ
698	EXOC8
699	ATM
700	FIGNL1
701	MATR3
702	CAPRIN1
703	TRIOBP
704	UBLCP1
705	CCDC149
706	AMPD3
707	ESRP1
708	PAPD5
709	ARSA
710	STAT5A
711	TBCK
712	ETS1
713	KALRN
714	THBS2
715	IBA57
716	PPP4R2
717	THAP1
718	ACAP2
719	SOCS7
720	PLCE1
721	BROX
722	SNX9
723	NAV2
724	SLC44A1
725	MTA3
726	ANP32E
727	OPRM1
728	MBL2
729	MRPS16
730	SLC16A4
731	ATAT1
732	PLEKHG7
733	CLN8
734	AQP6
735	GALNT10
736	STX7
737	SSBP2
738	PLXNC1
739	PGAM5
740	OTUD7A
741	MLLT6
742	BMPR1A
743	FBXW2
744	ZNF610
745	ZNF665
746	SMAD9
747	KLHL23
748	C2orf48
749	PATJ
750	BSDC1
751	ZNF749
752	SLC30A6
753	TRIM65
754	LINC00598
755	TMEM170A
756	RPL28
757	NDRG3
758	KCNQ5
759	CNN3
760	CLPB
761	ZNF701
762	UBE2D4
763	TMEM239
764	SPN
765	CYP24A1
766	ARL4C
767	SYNJ2
768	KLHL21
769	ZNF347
770	MINOS1
771	CDKAL1
772	CCL22
773	TMEM185B
774	NAV1
775	GSPT1
776	DNAL1
777	FBXW8
778	DNAH9
779	YWHAZ
780	DSEL
781	SP110
782	OGFRL1
783	2020-03-01
784	ARSK
785	ARHGAP6
786	FPR1
787	ZNF726
788	TRAPPC2
789	BOLA1
790	CD3EAP
791	PPEF2
792	KPNA6
793	INO80D
794	ZNF557
795	MIOX
796	LRCH1
797	FUT11
798	BTBD9
799	ZNF581
800	ZNF556
801	CASP1
802	APOL6
803	ADD1
804	UQCRQ
805	TBC1D13
806	VASH2
807	ZNF669
808	TMEM248
809	RPH3AL
810	ZDHHC23
811	ZNF639
812	ZNF550
813	CENPN
814	MRPL49
815	CCDC77
816	ZNF770
817	TRUB2
818	TNFAIP8
819	TMEM236
820	SLC26A7
821	RUNX1T1
822	PKN2
823	NRXN3
824	NOTCH2
825	MYLK4
826	LRRC15
827	KPNA4
828	KIF1C
829	ITPRIPL1
830	HCAR2
831	GRSF1
832	GDF7
833	FOXG1
834	ENTPD5
835	CLDN1
836	ATXN1L
837	ARL5A
838	ANKFY1
839	ZNF43
840	MPPE1
841	MANSC1
842	CHMP1B
843	ZNF623
844	DTHD1
845	NLRC3
846	NUP85
847	ZNF766
848	EXOSC6
849	ANGPT4
850	LRRC47
851	C10orf111
852	LY6G5B
853	PCDHA6
854	TMEM59
855	ZNF326
856	ULBP3
857	FGFR1OP
858	GALNT2
859	ZNF277
860	SIGLEC14
861	ZNF607
862	ABHD17B
863	MUC20
864	WDR75
865	NMUR1
866	POLR3K
867	HUS1
868	CARD6
869	HAUS5
870	YIPF4
871	TRPM7
872	TRAF1
873	TNPO3
874	TIAL1
875	TBC1D19
876	SYNJ2BP
877	SNX27
878	SLC38A7
879	SHOX
880	RALY
881	PPTC7
882	PDPN
883	NR2F6
884	LIPC
885	IRGQ
886	IPCEF1
887	FOSL2
888	FAM208A
889	ELMSAN1
890	CDK19
891	CDC42BPG
892	ATP9A
893	ATL3
894	ZNF783
895	TIPRL
896	UGGT1
897	ZNF891
898	GNAI1
899	SLC10A6
900	MGAM
901	ZNF585B
902	ZNF124
903	ZNF583
904	PLEKHA1
905	BLOC1S3
906	NPR1
907	MAK
908	CRKL
909	APTX
910	PDF
911	PTRH2
912	RAB36
913	RRP36
914	RABAC1
915	GPR75
916	PRIM2
917	PGPEP1
918	ARL8B
919	EVC
920	SLC15A1
921	AAED1
922	PAQR7
923	ZNF638
924	RFC2
925	STAT2
926	ZNF738
927	ABHD15
928	DTX3L
929	EIF4A3
930	SLC11A2
931	SLC19A3
932	EMILIN2
933	AGXT2
934	ITGA3
935	SAR1A
936	PLEKHB2
937	PHACTR4
938	EXOSC2
939	COX6B1
940	CASP8
941	RPL27A
942	GSR
943	PABPC1
944	SCARF1
945	GSTCD
946	ZNF695
947	ZNF578
948	NOTO
949	FOLR1
950	MFSD4A
951	C1orf174
952	CXorf56
953	GEMIN4
954	DTD2
955	CACNG8
956	SLC27A1
957	UMPS
958	TPM3
959	PARP2
960	GLUL
961	GABPB1
962	EMC8
963	DCAF16
964	DARS2
965	CYCS
966	C11orf84
967	C5AR2
968	UQCR11
969	TMPRSS12
970	ATXN2
971	ACOT2
972	C6orf141
973	EPHX2
974	MRNIP
975	CAMLG
976	MRPS30
977	ZNF33A
978	MICA
979	WDR73
980	ZNF589
981	PLEKHG2
982	HJURP
983	IKBKG
984	TMCO1
985	GXYLT2
986	DNAJC28
987	PLCXD1
988	PAK1IP1
989	CEP104
990	POLR1E
991	ZMYM1
992	TAF8
993	NDUFS5
994	ZSWIM1
995	AS3MT
996	SCNM1
997	MOB3A
998	ACBD7
999	PPIL4
1000	RNASEH2B
1001	SLC36A2
1002	RGS9BP
1003	AGBL5
1004	BPNT1
1005	RBMXL1
1006	MRI1
1007	CD300LG
1008	LLGL1
1009	BVES
1010	ALG10B
1011	TCF23
1012	COX18
1013	ATP6V0D2
1014	DENR
1015	SRD5A1
1016	MED16
1017	LIN9
1018	SLC35D2
1019	EIF2S3
1020	C3
1021	CRIPT
1022	DHODH
1023	EPDR1
1024	PSMC4
1025	GPKOW
1026	OTUD5
1027	ZBTB8B
1028	ZBTB10
1029	WSB1
1030	WNK1
1031	UGT8
1032	UBL3
1033	TXNDC16
1034	TMEM216
1035	TFDP2
1036	TES
1037	TERF2
1038	SPTY2D1
1039	SPAST
1040	SOAT1
1041	SLX4IP
1042	SIKE1
1043	SEPHS1
1044	RUFY2
1045	RPS24
1046	RAP2B
1047	RAB4A
1048	RAB13
1049	QDPR
1050	PTPN14
1051	PPP1R10
1052	PNO1
1053	PLA2G4A
1054	PER2
1055	PDP2
1056	PACS2
1057	NUP35
1058	NUP210
1059	NR4A3
1060	NEK9
1061	NDEL1
1062	MYADM
1063	METTL21A
1064	MAPKAPK5
1065	LPCAT1
1066	LNPEP
1067	LDLR
1068	LAMP3
1069	KIAA1328
1070	HEXIM1
1071	GTPBP10
1072	GOLGA3
1073	FAM118A
1074	EVI5
1075	ERN1
1076	EDEM3
1077	CNEP1R1
1078	CLCC1
1079	CDC73
1080	CCNB1
1081	CAMSAP1
1082	ATP1B3
1083	ATP11A
1084	ARL10
1085	AP1S3
1086	ANKRD40
1087	AKNA
1088	ADAM9
1089	ZNF674
1090	SYT15
1091	EIF2AK2
1092	ACTR5
1093	TRPV2
1094	CNTNAP5
1095	SIK3
1096	MFAP5
1097	SVIP
1098	DCAF4L1
1099	HHIP
1100	CXCL5
1101	PCGF2
1102	BACH2
1103	ADD2
1104	DFFB
1105	SRPX2
1106	COQ7
1107	SMIM14
1108	IFNGR2
1109	CENPO
1110	BEST3
1111	PLEKHG4
1112	SGCD
1113	FAM13A
1114	USP3
1115	ZBTB8A
1116	ADAMTS17
1117	MTMR7
1118	HEBP2
1119	MFRP
1120	TMPRSS4
1121	HLA-B
1122	EFR3B
1123	TNFRSF1B
1124	VTA1
1125	CRTC1
1126	VGLL4
1127	STX1B
1128	HOPX
1129	TRABD2A
1130	C1QTNF3
1131	TRMT13
1132	PIP5K1C
1133	MC2R
1134	ZWILCH
1135	ROBO4
1136	MN1
1137	NEUROD1
1138	EN2
1139	CPT1A
1140	STAG2
1141	FLOT1
1142	PPARGC1A
1143	FRAT1
1144	ATG5
1145	FZD7
1146	UGT2B17
1147	ABCE1
1148	KRAS
1149	RSU1
1150	PIK3CG
1151	RASGRP3
1152	FBXO11
1153	MZF1
1154	PKM
1155	NLK
1156	STC2
1157	EPSTI1
1158	ZEB1
1159	MGMT
1160	XRCC3
1161	HOXB7
1162	MMP7
1163	BAG5
1164	GAB1
1165	ELF2
1166	NOS3
1167	BZW1
1168	EPHA2
1169	LASP1
1170	LMNB2
1171	NACC1
1172	PLEKHM1
1173	PPL
1174	PSAP
1175	RHBDD1
1176	TNFAIP1
1177	ASB6
1178	FSCN1
1179	KLHDC10
1180	ONECUT3
1181	PISD
1182	PTPRJ
1183	SHANK3
1184	SMTN
1185	TRMT5
1186	VPS26B
1187	DCUN1D5
1188	POLE3
1189	RNMT
1190	MEX3D
1191	MLX
1192	NPLOC4
1193	TUBB
1194	ATXN3
1195	ZBTB20
1196	FDXR
1197	AMBRA1
1198	CLEC17A
1199	CLU
1200	DLG5
1201	DR1
1202	GPR107
1203	GUK1
1204	HIST1H2AG
1205	HOOK3
1206	HSP90AB1
1207	KIAA0513
1208	MROH1
1209	NTSR1
1210	PLCD3
1211	RRAS
1212	S100A16
1213	SETD7
1214	SH3GL1
1215	SLC7A5
1216	SRF
1217	TEX261
1218	TOLLIP
1219	UNC93B1
1220	WDTC1
1221	ACTN4
1222	NR6A1
1223	ACACA
1224	AP2M1
1225	ARL8A
1226	C22orf39
1227	CALM3
1228	CASKIN2
1229	CD276
1230	CDR2L
1231	CSK
1232	DDX11
1233	DIAPH1
1234	ELL
1235	FGF19
1236	FZR1
1237	G6PD
1238	GINS3
1239	HRAS
1240	ITM2C
1241	KLF13
1242	KMT2A
1243	MAFK
1244	MAP2K3
1245	NFIX
1246	NUDT3
1247	PEA15
1248	POLR2E
1249	RBCK1
1250	RHOA
1251	RNF185
1252	RNF40
1253	RTL10
1254	SCAMP4
1255	SLC7A1
1256	SPRY4
1257	TCF3
1258	TMEM54
1259	TRAF7
1260	TULP3
1261	WASF2
1262	WDR82
1263	ZNF251
1264	ZNF764
1265	EDC3
1266	PSMA7
1267	SCYL3
1268	SNAPC1
1269	ZSCAN2
1270	COTL1
1271	GRK2
1272	MDH2
1273	NBPF11
1274	OSTM1
1275	TPR
1276	MPLKIP
1277	CCT5
1278	EIF4EBP2
1279	SRRD
1280	ZBTB34
1281	ZDHHC9
1282	ABCB7
1283	APOBEC3F
1284	ATOH8
1285	BCKDK
1286	BTLA
1287	C10orf76
1288	C3orf33
1289	CBY3
1290	CD209
1291	CGNL1
1292	CLDN12
1293	CPM
1294	DTWD2
1295	DYNC1LI2
1296	F2
1297	FDXACB1
1298	FYTTD1
1299	GNAI3
1300	GNE
1301	GNL3L
1302	GPR63
1303	GTF3C6
1304	HAUS3
1305	HOMEZ
1306	IRAK2
1307	KIF3A
1308	KNL1
1309	KRTAP9-6
1310	LPXN
1311	MAPK1IP1L
1312	MED7
1313	MMS22L
1314	MSMO1
1315	MTPAP
1316	MXRA7
1317	NFAT5
1318	NPFFR1
1319	NT5DC3
1320	NUP205
1321	POFUT2
1322	POLR1A
1323	PPFIBP1
1324	PPP1R15A
1325	PSD
1326	PTGR2
1327	PTK6
1328	QSOX1
1329	RASA4
1330	RASSF9
1331	RBM4B
1332	RFLNB
1333	RIF1
1334	RNF125
1335	RTL8C
1336	SERTAD1
1337	SETD9
1338	SH3RF2
1339	SHMT1
1340	SLC41A2
1341	SP140L
1342	SRSF7
1343	STEAP2
1344	STYX
1345	TBC1D24
1346	TBCCD1
1347	TMED10
1348	TNFRSF13C
1349	TRMT2B
1350	TTL
1351	TYRO3
1352	VCAM1
1353	WFDC8
1354	WT1
1355	ZNF101
1356	ZNF329
1357	ZNF699
1358	ZNF790
1359	ZSCAN22
1360	AMD1
1361	MYO18A
1362	ELK4
1363	ATL2
1364	CLASP1
1365	FAM151B
1366	FUT1
1367	IMP4
1368	MDK
1369	MDM2
1370	RPL14
1371	ACTC1
1372	FAM84A
1373	NFATC3
1374	ETFDH
1375	NRP2
1376	FAM163A
1377	CASTOR2
1378	CEP126
1379	LPP
1380	MATN3
1381	NRIP3
1382	SHISA2
1383	SLC25A53
1384	STX4
1385	WDFY3
1386	KCNK10
1387	FXYD6
1388	GLI2
1389	AMFR
1390	CEACAM19
1391	ECE1
1392	ETV3
1393	SLBP
1394	TEX22
1395	IFIT3
1396	AIRE
