# Supplementary material for: A 2 miRNAs-based signature for the diagnosis of atherosclerosis
Source: BMC Cardiovasc Disord. 2021 Mar 24;21:150. doi: 10.1186/s12872-021-01960-4 (PMC7988968; doi:10.1186/s12872-021-01960-4)
Supplement: Supplementary file 8 — Additional file 8: Table S3. The information of KEGG analysis based on the identified 1396 genes. [file 12872_2021_1960_MOESM8_ESM.xlsx]

## Sheet: GO terms
The information of GO analysis based on the identified 1396 genes
	ONTOLOGY	ID	Description	GeneRatio	BgRatio	pvalue	p.adjust	qvalue	geneID	Count
GO:0009896	BP	GO:0009896	positive regulation of catabolic process	59/1284	393/17653	7.86886e-08	0.000432	0.000377539	XBP1/RDX/CSNK2A1/IFNG/PTK2/TWIST1/IGF1/SMCR8/TNRC6B/RAB7A/PRKCD/PAFAH1B2/ARIH1/QKI/SIRT1/MYLIP/APOA5/PTEN/ITCH/GSK3B/RNF41/AKT1/EGF/SOCS5/SESN3/PRKAA1/AGO2/SUMO1/BTG2/FLCN/RC3H1/ANGPTL3/HNRNPR/LONRF1/HIF1A/ATM/SNX9/TRIM65/ENTPD5/TMEM59/DTX3L/PABPC1/IKBKG/PSMC4/LPCAT1/LDLR/ADAM9/SVIP/TNFRSF1B/CPT1A/MEX3D/ATXN3/AMBRA1/CLU/FZR1/RNF40/GNAI3/RNF125/MDM2	59
GO:0031331	BP	GO:0031331	positive regulation of cellular catabolic process	52/1284	335/17653	1.58551e-07	0.000435223	0.000380356	XBP1/RDX/IFNG/PTK2/TWIST1/IGF1/SMCR8/TNRC6B/PRKCD/PAFAH1B2/ARIH1/QKI/SIRT1/APOA5/PTEN/ITCH/GSK3B/AKT1/EGF/SOCS5/SESN3/PRKAA1/AGO2/SUMO1/BTG2/FLCN/RC3H1/HNRNPR/LONRF1/HIF1A/ATM/SNX9/TRIM65/ENTPD5/TMEM59/DTX3L/PABPC1/IKBKG/PSMC4/LDLR/ADAM9/SVIP/TNFRSF1B/CPT1A/MEX3D/ATXN3/AMBRA1/CLU/RNF40/GNAI3/RNF125/MDM2	52
GO:0035967	BP	GO:0035967	cellular response to topologically incorrect protein	32/1284	166/17653	3.21854e-07	0.000588992	0.00051474	XBP1/PDIA6/KLHL15/NCK2/CREBRF/TMBIM6/SEC62/SEC31A/HSPA13/GFPT1/DNAJC3/RNF126/RNF121/HSP90B1/CREB3L2/CCND1/HDGF/PPP1R15B/YOD1/SEC63/ADD1/UGGT1/ERN1/EDEM3/EIF2AK2/STC2/RHBDD1/ATXN3/DDX11/RNF185/PPP1R15A/AMFR	32
GO:0030968	BP	GO:0030968	endoplasmic reticulum unfolded protein response	26/1284	130/17653	1.95382e-06	0.0018018	0.00157466	XBP1/PDIA6/NCK2/CREBRF/TMBIM6/SEC62/SEC31A/GFPT1/DNAJC3/RNF121/HSP90B1/CREB3L2/CCND1/HDGF/PPP1R15B/YOD1/SEC63/ADD1/UGGT1/ERN1/EDEM3/EIF2AK2/STC2/DDX11/PPP1R15A/AMFR	26
GO:0007265	BP	GO:0007265	Ras protein signal transduction	62/1284	463/17653	2.13475e-06	0.0018018	0.00157466	CDKN1A/BCL6/RDX/RAP1A/TP53/IGF1/SHOC2/RAB10/RAB7A/GBF1/RAB8B/RAB32/GDI1/NRAS/MET/RAB21/ARHGEF3/PLEKHG4B/PSD4/RGL2/RAB14/EPS8/FLCN/PAK2/MCF2L2/RREB1/ROBO1/RAP1B/RAC1/CNKSR3/ARHGDIA/DENND4B/KALRN/ACAP2/PLCE1/PLEKHG7/ARHGAP6/NOTCH2/SYNJ2BP/PDPN/IPCEF1/CRKL/RAB36/ITGA3/PHACTR4/PLEKHG2/RAP2B/RAB4A/RAB13/MAPKAPK5/PLEKHG4/FLOT1/KRAS/RASGRP3/TNFAIP1/RRAS/HRAS/RHOA/SPRY4/WASF2/PSD/RASA4	62
GO:0035966	BP	GO:0035966	response to topologically incorrect protein	34/1284	198/17653	2.26747e-06	0.0018018	0.00157466	XBP1/PDIA6/KLHL15/NCK2/CREBRF/TMBIM6/SEC62/SEC31A/HSPA13/GFPT1/DNAJC3/RNF126/RNF121/HSP90B1/CREB3L2/CCND1/HDGF/PPP1R15B/YOD1/SEC63/ADD1/UGGT1/ERN1/EDEM3/EIF2AK2/STC2/RHBDD1/ATXN3/CLU/HSP90AB1/DDX11/RNF185/PPP1R15A/AMFR	34
GO:0006913	BP	GO:0006913	nucleocytoplasmic transport	50/1284	347/17653	2.58985e-06	0.0018018	0.00157466	CDKN1A/BCL6/STAT3/IFNG/TP53/IGF1/SNRPD1/SOX4/PRKCD/SIRT1/PHAX/XPO1/U2AF1L4/GSK3B/DDX19A/AKT1/TRPS1/NUPL2/SNRPD3/ATXN1/RSRC1/LSG1/RBM22/MALT1/KPNA3/YWHAE/STRADB/PKIA/ANP32E/KPNA6/KPNA4/NUP85/TNPO3/EIF4A3/GEMIN4/PTPN14/PPP1R10/NUP35/NUP210/BACH2/NEUROD1/ABCE1/HSP90AB1/TPR/FYTTD1/NUP205/SRSF7/STYX/MDM2/SLBP	50
GO:0034620	BP	GO:0034620	cellular response to unfolded protein	28/1284	149/17653	2.91383e-06	0.0018018	0.00157466	XBP1/PDIA6/NCK2/CREBRF/TMBIM6/SEC62/SEC31A/HSPA13/GFPT1/DNAJC3/RNF121/HSP90B1/CREB3L2/CCND1/HDGF/PPP1R15B/YOD1/SEC63/ADD1/UGGT1/ERN1/EDEM3/EIF2AK2/STC2/RHBDD1/DDX11/PPP1R15A/AMFR	28
GO:0009266	BP	GO:0009266	response to temperature stimulus	38/1284	237/17653	3.29351e-06	0.0018018	0.00157466	CDKN1A/TP53/IGF1/CHORDC1/BAG4/SIRT1/CREBBP/HSPA13/GSK3B/FOS/DNAJC3/AKT1/NUPL2/ADRB1/PRKAA1/ADM/SUMO1/SLC25A27/HSBP1/YWHAE/ATM/CLPB/NUP85/NR2F6/CASP8/SLC27A1/MICA/NUP35/NUP210/TRPV2/PPARGC1A/BAG5/NOS3/ATXN3/HSP90AB1/NTSR1/TPR/NUP205	38
GO:0007062	BP	GO:0007062	sister chromatid cohesion	26/1284	134/17653	3.53029e-06	0.0018018	0.00157466	ESPL1/BIRC5/SPDL1/INCENP/PAPD7/ZWINT/XPO1/NIPBL/DYNC1H1/NAA50/CLIP1/HASPIN/ITGB3BP/SPC25/DSN1/MRE11/CENPN/NUP85/NDEL1/CENPO/ZWILCH/STAG2/DDX11/DYNC1LI2/KNL1/CLASP1	26
GO:0051169	BP	GO:0051169	nuclear transport	50/1284	351/17653	3.61017e-06	0.0018018	0.00157466	CDKN1A/BCL6/STAT3/IFNG/TP53/IGF1/SNRPD1/SOX4/PRKCD/SIRT1/PHAX/XPO1/U2AF1L4/GSK3B/DDX19A/AKT1/TRPS1/NUPL2/SNRPD3/ATXN1/RSRC1/LSG1/RBM22/MALT1/KPNA3/YWHAE/STRADB/PKIA/ANP32E/KPNA6/KPNA4/NUP85/TNPO3/EIF4A3/GEMIN4/PTPN14/PPP1R10/NUP35/NUP210/BACH2/NEUROD1/ABCE1/HSP90AB1/TPR/FYTTD1/NUP205/SRSF7/STYX/MDM2/SLBP	50
GO:0034976	BP	GO:0034976	response to endoplasmic reticulum stress	41/1284	274/17653	8.02494e-06	0.00367141	0.00320857	XBP1/TP53/PDIA6/NCK2/CREBRF/TMBIM6/UBE2K/SIRT1/SEC62/SEC31A/GSK3B/GFPT1/DNAJC3/FOXRED2/RNF121/HSP90B1/BBC3/CREB3L2/CCND1/HDGF/PPP1R15B/YOD1/SEC63/ADD1/UGGT1/TMCO1/PSMC4/ERN1/EDEM3/EIF2AK2/SVIP/FLOT1/STC2/RHBDD1/NPLOC4/ATXN3/CLU/DDX11/RNF185/PPP1R15A/AMFR	41
GO:0006998	BP	GO:0006998	nuclear envelope organization	19/1284	86/17653	1.03261e-05	0.00436079	0.00381104	PPP2R2A/SYNE2/REEP4/LPIN1/NUPL2/SUMO1/UBXN2A/CTDNEP1/TMEM170A/NUP85/SPAST/NUP35/NUP210/NEK9/NDEL1/CNEP1R1/CCNB1/TPR/NUP205	19
GO:0016311	BP	GO:0016311	dephosphorylation	59/1284	461/17653	1.52375e-05	0.00597529	0.005222	CSNK2A1/IFNG/SHOC2/PRKCD/BAG4/FKBP1A/PPP3R1/PHACTR2/PPP2R2A/PTEN/LPIN1/GSK3B/G6PC2/SSH3/CDC14B/PTP4A1/HSP90B1/CRY2/CALM2/APEX1/WDR81/LHPP/UBXN2A/PPP1R15B/ZCCHC9/OCRL/PTPDC1/PPM1L/DUSP8/YWHAE/CTDNEP1/UBLCP1/PPP4R2/PGAM5/SYNJ2/PPEF2/PPTC7/TIPRL/APTX/PHACTR4/CYCS/EPHX2/BPNT1/WNK1/PTPN14/PPP1R10/PDP2/CNEP1R1/EIF2AK2/MTMR7/PTPRJ/HSP90AB1/CALM3/ELL/KNL1/NT5DC3/PPP1R15A/SH3RF2/STYX	59
GO:0006470	BP	GO:0006470	protein dephosphorylation	43/1284	303/17653	1.86694e-05	0.00683299	0.00597158	CSNK2A1/SHOC2/PRKCD/FKBP1A/PPP3R1/PHACTR2/PPP2R2A/PTEN/GSK3B/SSH3/CDC14B/PTP4A1/HSP90B1/CRY2/CALM2/LHPP/UBXN2A/PPP1R15B/PTPDC1/PPM1L/DUSP8/YWHAE/CTDNEP1/UBLCP1/PPP4R2/PGAM5/PPEF2/PPTC7/TIPRL/PHACTR4/CYCS/PTPN14/PPP1R10/PDP2/CNEP1R1/EIF2AK2/MTMR7/PTPRJ/HSP90AB1/CALM3/PPP1R15A/SH3RF2/STYX	43
GO:0006986	BP	GO:0006986	response to unfolded protein	29/1284	179/17653	3.79574e-05	0.012994	0.0113559	XBP1/PDIA6/NCK2/CREBRF/TMBIM6/SEC62/SEC31A/HSPA13/GFPT1/DNAJC3/RNF121/HSP90B1/CREB3L2/CCND1/HDGF/PPP1R15B/YOD1/SEC63/ADD1/UGGT1/ERN1/EDEM3/EIF2AK2/STC2/RHBDD1/HSP90AB1/DDX11/PPP1R15A/AMFR	29
GO:0035304	BP	GO:0035304	regulation of protein dephosphorylation	23/1284	127/17653	4.02363e-05	0.012994	0.0113559	CSNK2A1/SHOC2/PRKCD/FKBP1A/PHACTR2/PPP2R2A/GSK3B/HSP90B1/CRY2/CALM2/UBXN2A/PPP1R15B/YWHAE/PPP4R2/TIPRL/PHACTR4/PPP1R10/CNEP1R1/EIF2AK2/HSP90AB1/CALM3/PPP1R15A/SH3RF2	23
GO:0046677	BP	GO:0046677	response to antibiotic	44/1284	326/17653	5.16521e-05	0.0157539	0.0137679	DNMT3A/STAT3/FXN/TP53/ICAM1/PRKCD/SIRT1/MET/RPS4X/PTEN/TBXA2R/PRKAA1/APEX1/AHR/UQCRFS1/CCND1/EPS8/RSRC1/PPP1R15B/MAPK7/ETS1/OPRM1/KPNA4/CLDN1/ZNF277/GNAI1/PLEKHA1/APTX/CASP8/SRD5A1/PLA2G4A/NR4A3/ADAM9/PCGF2/MGMT/PSAP/CLU/SETD7/DDX11/G6PD/RHOA/VCAM1/MDM2/ACTC1	44
GO:0061614	BP	GO:0061614	pri-miRNA transcription by RNA polymerase II	11/1284	38/17653	5.5601e-05	0.0160658	0.0140404	STAT3/TP53/GNL3/FOS/NFIB/YY1/HIF1A/ETS1/BMPR1A/SRF/NFATC3	11
GO:1902893	BP	GO:1902893	regulation of pri-miRNA transcription by RNA polymerase II	10/1284	32/17653	5.86496e-05	0.0160993	0.0140697	STAT3/TP53/GNL3/FOS/NFIB/YY1/HIF1A/BMPR1A/SRF/NFATC3	10
GO:0034504	BP	GO:0034504	protein localization to nucleus	36/1284	250/17653	6.39177e-05	0.0167099	0.0146033	CDKN1A/BCL6/STAT3/IFNG/IGF1/SOX4/PRKCD/SIRT1/XPO1/SYNE2/GSK3B/ARL2BP/AKT1/TRPS1/SUMO1/FLCN/RBM22/RPF2/KPNA3/CTDNEP1/PKIA/KPNA6/KPNA4/NUP85/TNPO3/DTX3L/TAF8/PPP1R10/NUP35/CNEP1R1/HSP90AB1/TPR/CCT5/F2/POLR1A/MDM2	36
GO:0045785	BP	GO:0045785	positive regulation of cell adhesion	50/1284	392/17653	7.26426e-05	0.0181276	0.0158423	XBP1/BCL6/FGB/FGA/FGG/IFNG/IGF1/ICAM1/VEGFA/NCK2/BAG4/TGFBR2/SFRP1/TGM2/GSK3B/AKT1/HLA-DQB2/HHLA2/SOCS5/ICOSLG/CD4/TNFSF9/PDPK1/FLCN/PYCARD/MALT1/PAK2/RREB1/RAC1/CCDC80/TRIOBP/ETS1/PDPN/CRKL/ITGA3/NR4A3/MYADM/ADAM9/FLOT1/RSU1/PTPRJ/CD276/CSK/RHOA/BTLA/CD209/TNFRSF13C/VCAM1/STX4/GLI2	50
GO:0031647	BP	GO:0031647	regulation of protein stability	36/1284	253/17653	8.20629e-05	0.0195881	0.0171187	CDKN1A/XBP1/IGF1/SOX4/PRKCD/MDM4/ZNF207/SIRT1/PRNP/CREBBP/MYLIP/PTEN/GPIHBP1/WIZ/TRIM44/EFNA1/DVL3/WDR81/HCFC1/SUMO1/ZBED3/PYCARD/CDKN2AIP/APTX/CDC73/ATP1B3/USP3/FLOT1/PPARGC1A/KRAS/NLK/CLU/HSP90AB1/CCT5/GNL3L/MDM2	36
GO:0000075	BP	GO:0000075	cell cycle checkpoint	33/1284	225/17653	8.8589e-05	0.0202647	0.01771	CDKN1A/TP53/SOX4/SPDL1/MDM4/ZNF207/CDC5L/ZWINT/DOT1L/CDC14B/RFWD3/CCND1/BTG2/DNA2/FOXN3/TFDP1/MRE11/HMGA2/ATM/HUS1/TIPRL/MRNIP/RNASEH2B/TFDP2/PPP1R10/CCNB1/ZWILCH/XRCC3/FZR1/HRAS/PEA15/TPR/MDM2	33
GO:0043666	BP	GO:0043666	regulation of phosphoprotein phosphatase activity	20/1284	109/17653	0.000103793	0.0222814	0.0194724	CSNK2A1/SHOC2/FKBP1A/PHACTR2/PPP2R2A/GSK3B/HSP90B1/CRY2/CALM2/UBXN2A/PPP1R15B/PPP4R2/TIPRL/PHACTR4/PPP1R10/EIF2AK2/HSP90AB1/CALM3/PPP1R15A/SH3RF2	20
GO:0010921	BP	GO:0010921	regulation of phosphatase activity	27/1284	171/17653	0.000108595	0.0222814	0.0194724	CSNK2A1/IFNG/SHOC2/BAG4/FKBP1A/PHACTR2/PPP2R2A/GSK3B/HSP90B1/CRY2/CALM2/WDR81/UBXN2A/PPP1R15B/ZCCHC9/PPP4R2/TIPRL/PHACTR4/WNK1/PPP1R10/EIF2AK2/HSP90AB1/CALM3/ELL/KNL1/PPP1R15A/SH3RF2	27
GO:0035303	BP	GO:0035303	regulation of dephosphorylation	30/1284	199/17653	0.000110231	0.0222814	0.0194724	CSNK2A1/IFNG/SHOC2/PRKCD/BAG4/FKBP1A/PHACTR2/PPP2R2A/GSK3B/HSP90B1/CRY2/CALM2/WDR81/UBXN2A/PPP1R15B/ZCCHC9/YWHAE/PPP4R2/TIPRL/PHACTR4/WNK1/PPP1R10/CNEP1R1/EIF2AK2/HSP90AB1/CALM3/ELL/KNL1/PPP1R15A/SH3RF2	30
GO:1905475	BP	GO:1905475	regulation of protein localization to membrane	26/1284	163/17653	0.000121852	0.0222814	0.0194724	CSNK2A1/IFNG/TP53/PRNP/PPP3R1/GDI1/MTCL1/CLTC/AKT1/BBC3/PDPK1/TFDP1/YWHAE/KALRN/STX7/YWHAZ/LRRC15/TMEM59/ITGA3/CASP8/CRIPT/TFDP2/EPHA2/AP2M1/CSK/STX4	26
GO:0030397	BP	GO:0030397	membrane disassembly	12/1284	48/17653	0.000124322	0.0222814	0.0194724	LPIN1/NUPL2/CTDNEP1/NUP85/NUP35/NUP210/NEK9/NDEL1/CNEP1R1/CCNB1/TPR/NUP205	12
GO:0051081	BP	GO:0051081	nuclear envelope disassembly	12/1284	48/17653	0.000124322	0.0222814	0.0194724	LPIN1/NUPL2/CTDNEP1/NUP85/NUP35/NUP210/NEK9/NDEL1/CNEP1R1/CCNB1/TPR/NUP205	12
GO:0000819	BP	GO:0000819	sister chromatid segregation	34/1284	239/17653	0.00012835	0.0222814	0.0194724	ESPL1/BIRC5/SPDL1/INCENP/ZNF207/PAPD7/ZWINT/XPO1/NIPBL/DYNC1H1/CDC14B/NAA50/CLIP1/KIF18B/HASPIN/ITGB3BP/SPC25/DSN1/MRE11/ATM/CENPN/CHMP1B/NUP85/NDEL1/CCNB1/CENPO/ZWILCH/STAG2/XRCC3/DDX11/TPR/DYNC1LI2/KNL1/CLASP1	34
GO:1900034	BP	GO:1900034	regulation of cellular response to heat	16/1284	78/17653	0.000129873	0.0222814	0.0194724	CHORDC1/BAG4/SIRT1/CREBBP/GSK3B/NUPL2/HSBP1/YWHAE/ATM/NUP85/NUP35/NUP210/BAG5/HSP90AB1/TPR/NUP205	16
GO:0034330	BP	GO:0034330	cell junction organization	37/1284	270/17653	0.000144942	0.0236267	0.0206481	ANG/RDX/RAP1A/PTK2/RAB8B/PARD6B/VEGFA/CTNND1/SFRP1/PTEN/ACTG1/ZNF703/PDPK1/FLCN/STRN/FZD5/RAP1B/RAC1/OCLN/GJD3/PATJ/ARHGAP6/ADD1/PKN2/CLDN1/UGT8/RAB13/PIP5K1C/FLOT1/FSCN1/PTPRJ/DLG5/SRF/ACTN4/CSK/RHOA/CLASP1	37
GO:0009408	BP	GO:0009408	response to heat	27/1284	174/17653	0.000146322	0.0236267	0.0206481	CDKN1A/TP53/IGF1/CHORDC1/BAG4/SIRT1/CREBBP/HSPA13/GSK3B/AKT1/NUPL2/SUMO1/HSBP1/YWHAE/ATM/CLPB/NUP85/MICA/NUP35/NUP210/TRPV2/BAG5/NOS3/ATXN3/HSP90AB1/TPR/NUP205	27
GO:0010256	BP	GO:0010256	endomembrane system organization	52/1284	427/17653	0.000172901	0.0271208	0.0237017	RAB10/RAB7A/GBF1/PRKCD/PPP2R2A/SYNE2/SEC31A/REEP4/PTEN/LPIN1/COL5A1/AKT1/NUPL2/STX16/SUMO1/CAMSAP2/UBXN2A/TMED4/SYP/LNPK/ARL6IP1/CTDNEP1/EXOC8/SNX9/TMEM170A/FBXW8/YWHAZ/CHMP1B/NUP85/ATL3/BLOC1S3/DNAJC28/SPAST/NUP35/NUP210/NEK9/NDEL1/CNEP1R1/CCNB1/VTA1/FLOT1/BAG5/NPLOC4/CLU/HOOK3/TPR/KNL1/NUP205/TMED10/MYO18A/ATL2/CLASP1	52
GO:0032069	BP	GO:0032069	regulation of nuclease activity	9/1284	30/17653	0.000195474	0.0283738	0.0247968	PRKCD/TMBIM6/SIRT1/AKT1/DFFA/TERF2/ERN1/ABCE1/DDX11	9
GO:0038111	BP	GO:0038111	interleukin-7-mediated signaling pathway	9/1284	30/17653	0.000195474	0.0283738	0.0247968	STAT3/HIST2H3C/HIST2H3A/HIST2H3D/HIST1H3H/HIST1H3F/HIST1H3B/TSLP/STAT5A	9
GO:0003171	BP	GO:0003171	atrioventricular valve development	8/1284	24/17653	0.000196394	0.0283738	0.0247968	TWIST1/SOX4/TGFBR2/EFNA1/HEYL/PITX2/BMPR1A/MDM2	8
GO:0000077	BP	GO:0000077	DNA damage checkpoint	25/1284	159/17653	0.000205542	0.0285173	0.0249222	CDKN1A/TP53/SOX4/MDM4/CDC5L/DOT1L/CDC14B/RFWD3/CCND1/BTG2/FOXN3/TFDP1/MRE11/HMGA2/ATM/HUS1/TIPRL/MRNIP/RNASEH2B/TFDP2/PPP1R10/CCNB1/FZR1/PEA15/MDM2	25
GO:0034605	BP	GO:0034605	cellular response to heat	22/1284	132/17653	0.000207776	0.0285173	0.0249222	CDKN1A/TP53/CHORDC1/BAG4/SIRT1/CREBBP/HSPA13/GSK3B/NUPL2/SUMO1/HSBP1/YWHAE/ATM/CLPB/NUP85/NUP35/NUP210/BAG5/ATXN3/HSP90AB1/TPR/NUP205	22
GO:0031570	BP	GO:0031570	DNA integrity checkpoint	26/1284	169/17653	0.000221535	0.029664	0.0259244	CDKN1A/TP53/SOX4/MDM4/CDC5L/DOT1L/CDC14B/RFWD3/CCND1/BTG2/DNA2/FOXN3/TFDP1/MRE11/HMGA2/ATM/HUS1/TIPRL/MRNIP/RNASEH2B/TFDP2/PPP1R10/CCNB1/FZR1/PEA15/MDM2	26
GO:1903578	BP	GO:1903578	regulation of ATP metabolic process	17/1284	90/17653	0.000233264	0.0297841	0.0260293	STAT3/IGF1/GCK/NUPL2/PRKAA1/PDE12/FLCN/HIF1A/ENTPD5/NUP85/NUP35/NUP210/CCNB1/PPARGC1A/RHOA/TPR/NUP205	17
GO:0007077	BP	GO:0007077	mitotic nuclear envelope disassembly	11/1284	44/17653	0.000236567	0.0297841	0.0260293	LPIN1/NUPL2/CTDNEP1/NUP85/NUP35/NUP210/NEK9/CNEP1R1/CCNB1/TPR/NUP205	11
GO:0060964	BP	GO:0060964	regulation of gene silencing by miRNA	19/1284	107/17653	0.000238706	0.0297841	0.0260293	STAT3/TNRC6A/NUPL2/AGO2/HIST2H3C/HIST2H3A/FXR1/HIST2H3D/HIST1H3H/HIST1H3F/HIST1H3B/MYCN/H3F3B/NUP85/NUP35/NUP210/POLR2E/TPR/NUP205	19
GO:0098760	BP	GO:0098760	response to interleukin-7	9/1284	31/17653	0.000257802	0.0303739	0.0265448	STAT3/HIST2H3C/HIST2H3A/HIST2H3D/HIST1H3H/HIST1H3F/HIST1H3B/TSLP/STAT5A	9
GO:0098761	BP	GO:0098761	cellular response to interleukin-7	9/1284	31/17653	0.000257802	0.0303739	0.0265448	STAT3/HIST2H3C/HIST2H3A/HIST2H3D/HIST1H3H/HIST1H3F/HIST1H3B/TSLP/STAT5A	9
GO:0045216	BP	GO:0045216	cell-cell junction organization	33/1284	238/17653	0.000260031	0.0303739	0.0265448	ANG/RDX/PTK2/RAB8B/PARD6B/VEGFA/CTNND1/SFRP1/PTEN/ZNF703/PDPK1/FLCN/STRN/FZD5/RAC1/OCLN/GJD3/PATJ/ARHGAP6/ADD1/PKN2/CLDN1/UGT8/RAB13/PIP5K1C/FSCN1/PTPRJ/DLG5/SRF/ACTN4/CSK/RHOA/CLASP1	33
GO:0031056	BP	GO:0031056	regulation of histone modification	22/1284	136/17653	0.000321211	0.03654	0.0319335	BCL6/DNMT3B/TP53/TWIST1/SKI/MTF2/VEGFA/SIRT1/NIPBL/NAP1L2/KDM4C/PHF19/SETD5/FLCN/ATM/CCNB1/PPARGC1A/ATG5/SETD7/KMT2A/RNF40/RIF1	22
GO:0006914	BP	GO:0006914	autophagy	56/1284	482/17653	0.000335937	0.03654	0.0319335	XBP1/CSNK2A1/IFNG/TP53/PTK2/SMCR8/RAB7A/PAFAH1B2/TMBIM6/SIRT1/MET/MTCL1/LGALS8/RUBCN/HAX1/CLTC/ATP6V1A/RNF41/AKT1/LIX1L/SESN3/PRKAA1/WDR81/FLCN/PYCARD/UBXN2A/FZD5/YOD1/HIF1A/TPCN2/EXOC8/ATM/PGAM5/TRIM65/CASP1/TMEM59/WDR75/IKBKG/ATP6V0D2/PACS2/LAMP3/ERN1/SVIP/VTA1/PPARGC1A/ATG5/PLEKHM1/PSAP/VPS26B/AMBRA1/CLU/TOLLIP/RNF185/GNAI3/QSOX1/WDFY3	56
GO:0061919	BP	GO:0061919	process utilizing autophagic mechanism	56/1284	482/17653	0.000335937	0.03654	0.0319335	XBP1/CSNK2A1/IFNG/TP53/PTK2/SMCR8/RAB7A/PAFAH1B2/TMBIM6/SIRT1/MET/MTCL1/LGALS8/RUBCN/HAX1/CLTC/ATP6V1A/RNF41/AKT1/LIX1L/SESN3/PRKAA1/WDR81/FLCN/PYCARD/UBXN2A/FZD5/YOD1/HIF1A/TPCN2/EXOC8/ATM/PGAM5/TRIM65/CASP1/TMEM59/WDR75/IKBKG/ATP6V0D2/PACS2/LAMP3/ERN1/SVIP/VTA1/PPARGC1A/ATG5/PLEKHM1/PSAP/VPS26B/AMBRA1/CLU/TOLLIP/RNF185/GNAI3/QSOX1/WDFY3	56
GO:0071398	BP	GO:0071398	cellular response to fatty acid	12/1284	53/17653	0.000339443	0.03654	0.0319335	SFRP1/AKT1/SMARCD1/PRKAA1/PDK3/DGAT2/CLDN1/LDLR/CCNB1/CPT1A/PPARGC1A/ACACA	12
GO:1902176	BP	GO:1902176	negative regulation of oxidative stress-induced intrinsic apoptotic signaling pathway	7/1284	20/17653	0.00035332	0.0367084	0.0320807	SIRT1/AKT1/NONO/SOD2/MAPK7/HIF1A/BAG5	7
GO:0000183	BP	GO:0000183	chromatin silencing at rDNA	10/1284	39/17653	0.000362033	0.0367084	0.0320807	SIRT1/BAZ2A/HIST2H3C/HIST2H3A/MBD2/HIST2H3D/HIST1H3H/HIST1H3F/HIST1H3B/H3F3B	10
GO:0032070	BP	GO:0032070	regulation of deoxyribonuclease activity	5/1284	10/17653	0.000373446	0.0367084	0.0320807	PRKCD/SIRT1/AKT1/DFFA/DDX11	5
GO:0045792	BP	GO:0045792	negative regulation of cell size	5/1284	10/17653	0.000373446	0.0367084	0.0320807	RDX/PTEN/AKT1/DEPTOR/RHOA	5
GO:0034329	BP	GO:0034329	cell junction assembly	31/1284	223/17653	0.000376297	0.0367084	0.0320807	RAP1A/PTK2/PARD6B/VEGFA/SFRP1/PTEN/ACTG1/ZNF703/PDPK1/FLCN/STRN/FZD5/RAP1B/RAC1/OCLN/GJD3/PATJ/ARHGAP6/PKN2/CLDN1/UGT8/RAB13/PIP5K1C/FLOT1/FSCN1/PTPRJ/DLG5/SRF/ACTN4/RHOA/CLASP1	31
GO:0060147	BP	GO:0060147	regulation of posttranscriptional gene silencing	19/1284	111/17653	0.000387812	0.0367084	0.0320807	STAT3/TNRC6A/NUPL2/AGO2/HIST2H3C/HIST2H3A/FXR1/HIST2H3D/HIST1H3H/HIST1H3F/HIST1H3B/MYCN/H3F3B/NUP85/NUP35/NUP210/POLR2E/TPR/NUP205	19
GO:0060966	BP	GO:0060966	regulation of gene silencing by RNA	19/1284	111/17653	0.000387812	0.0367084	0.0320807	STAT3/TNRC6A/NUPL2/AGO2/HIST2H3C/HIST2H3A/FXR1/HIST2H3D/HIST1H3H/HIST1H3F/HIST1H3B/MYCN/H3F3B/NUP85/NUP35/NUP210/POLR2E/TPR/NUP205	19
GO:0055090	BP	GO:0055090	acylglycerol homeostasis	9/1284	33/17653	0.000432118	0.0395388	0.0345543	XBP1/SIRT1/APOA5/GPIHBP1/SLC25A27/ANGPTL3/DGAT2/LIPC/C1QTNF3	9
GO:0070328	BP	GO:0070328	triglyceride homeostasis	9/1284	33/17653	0.000432118	0.0395388	0.0345543	XBP1/SIRT1/APOA5/GPIHBP1/SLC25A27/ANGPTL3/DGAT2/LIPC/C1QTNF3	9
GO:0003170	BP	GO:0003170	heart valve development	10/1284	40/17653	0.000451597	0.0397887	0.0347727	PRDM1/TWIST1/SOX4/TGFBR2/EFNA1/HEYL/PITX2/BMPR1A/NOTCH2/MDM2	10
GO:0010821	BP	GO:0010821	regulation of mitochondrion organization	31/1284	226/17653	0.000475262	0.0397887	0.0347727	FXN/TP53/IGF1/BAG4/PPP3R1/HAX1/GSK3B/RNF41/AKT1/CDKL2/PRKAA1/BBC3/ZBED3/MYBPC1/FLCN/PYCARD/FZD5/TFDP1/SAE1/HIF1A/YWHAE/YWHAZ/WDR75/NMUR1/STAT2/CASP8/DHODH/TFDP2/PPARGC1A/CLU/DTWD2	31
GO:0032770	BP	GO:0032770	positive regulation of monooxygenase activity	8/1284	27/17653	0.000487216	0.0397887	0.0347727	IFNG/NUS1/AKT1/NOS1AP/HIF1A/GDNF/TERF2/KRAS	8
GO:0003181	BP	GO:0003181	atrioventricular valve morphogenesis	7/1284	21/17653	0.000496901	0.0397887	0.0347727	TWIST1/SOX4/TGFBR2/EFNA1/HEYL/BMPR1A/MDM2	7
GO:0043153	BP	GO:0043153	entrainment of circadian clock by photoperiod	7/1284	21/17653	0.000496901	0.0397887	0.0347727	TP53/MTA1/CRY2/NR2F6/PER2/CRTC1/RBM4B	7
GO:0044321	BP	GO:0044321	response to leptin	7/1284	21/17653	0.000496901	0.0397887	0.0347727	FGB/STAT3/SIRT1/PTEN/GCK/CCND1/NR4A3	7
GO:2001252	BP	GO:2001252	positive regulation of chromosome organization	24/1284	159/17653	0.000505178	0.0397887	0.0347727	BCL6/DNMT3B/TP53/ESPL1/MTF2/VEGFA/SIRT1/GNL3/NIPBL/NAP1L2/PHF19/MRE11/SLX4/ATM/PPP1R10/MAPKAPK5/CCNB1/PPARGC1A/DDX11/KMT2A/RNF40/TPR/CCT5/RIF1	24
GO:0022409	BP	GO:0022409	positive regulation of cell-cell adhesion	34/1284	257/17653	0.000509266	0.0397887	0.0347727	XBP1/BCL6/FGB/FGA/FGG/IFNG/IGF1/ICAM1/NCK2/TGFBR2/AKT1/HLA-DQB2/HHLA2/SOCS5/ICOSLG/CD4/TNFSF9/PDPK1/PYCARD/MALT1/PAK2/RAC1/ETS1/PDPN/NR4A3/FLOT1/CD276/CSK/RHOA/BTLA/CD209/TNFRSF13C/VCAM1/GLI2	34
GO:0007568	BP	GO:0007568	aging	38/1284	298/17653	0.000512466	0.0397887	0.0347727	CDKN1A/BCL6/DNMT3A/STAT3/TP53/TWIST1/MSH6/ICAM1/PRKCD/TGFBR2/SIRT1/PRNP/PTEN/FOS/AKT1/APEX1/ADM/MBD2/SOD2/TFCP2L1/SEC63/HMGA2/ATM/BMPR1A/FOXG1/CLDN1/ZNF277/TERF2/MAPKAPK5/TNFRSF1B/PPARGC1A/KRAS/MMP7/SRF/FZR1/HRAS/VCAM1/AMFR	38
GO:0030811	BP	GO:0030811	regulation of nucleotide catabolic process	14/1284	71/17653	0.000514572	0.0397887	0.0347727	STAT3/IGF1/GCK/NUPL2/PRKAA1/MAPK7/HIF1A/ENTPD5/NUP85/NUP35/NUP210/PPARGC1A/TPR/NUP205	14
GO:0090398	BP	GO:0090398	cellular senescence	14/1284	71/17653	0.000514572	0.0397887	0.0347727	CDKN1A/BCL6/TP53/TWIST1/PRKCD/SIRT1/HMGA2/BMPR1A/ZNF277/TERF2/MAPKAPK5/KRAS/SRF/HRAS	14
GO:0010212	BP	GO:0010212	response to ionizing radiation	23/1284	150/17653	0.000522649	0.039852	0.034828	CDKN1A/DNMT3A/DNMT3B/TP53/MTA1/ICAM1/SIRT1/SFRP1/NIPBL/PRKAA1/RFWD3/CCND1/NUCKS1/HMGA2/ATM/FIGNL1/HUS1/MRNIP/MGMT/XRCC3/HRAS/VCAM1/MDM2	23
GO:0071236	BP	GO:0071236	cellular response to antibiotic	22/1284	141/17653	0.000536741	0.0403659	0.0352771	DNMT3A/FXN/TP53/PRKCD/SIRT1/MET/PTEN/PRKAA1/APEX1/AHR/MAPK7/ETS1/ZNF277/GNAI1/PLEKHA1/PLA2G4A/NR4A3/PCGF2/PSAP/CLU/DDX11/MDM2	22
GO:0010770	BP	GO:0010770	positive regulation of cell morphogenesis involved in differentiation	22/1284	142/17653	0.000592451	0.0431058	0.0376716	FGB/FGA/FGG/VEGFA/GDI1/RAB21/PLXND1/RREB1/ROBO1/RAC1/ARHGDIA/CAPRIN1/TRIOBP/KALRN/PLXNC1/FBXW8/CRKL/NDEL1/MYADM/TRPV2/SRF/RHOA	22
GO:0042632	BP	GO:0042632	cholesterol homeostasis	14/1284	72/17653	0.000596729	0.0431058	0.0376716	XBP1/FABP4/SIRT1/NUS1/MYLIP/APOA5/ABCA2/GPIHBP1/ANGPTL3/DGAT2/LIPC/EPHX2/SOAT1/LDLR	14
GO:0055092	BP	GO:0055092	sterol homeostasis	14/1284	72/17653	0.000596729	0.0431058	0.0376716	XBP1/FABP4/SIRT1/NUS1/MYLIP/APOA5/ABCA2/GPIHBP1/ANGPTL3/DGAT2/LIPC/EPHX2/SOAT1/LDLR	14
GO:0071786	BP	GO:0071786	endoplasmic reticulum tubular network organization	6/1284	16/17653	0.000620518	0.0442421	0.0386647	RAB10/LNPK/ARL6IP1/TMEM170A/ATL3/ATL2	6
GO:0010639	BP	GO:0010639	negative regulation of organelle organization	43/1284	354/17653	0.000641436	0.0446519	0.0390227	DNMT3B/RDX/FXN/TWIST1/IGF1/SKI/ESPL1/SMCR8/MTF2/RAB7A/PRKCD/ZNF207/BAG4/SIRT1/MET/KDM4C/RNF41/AKT1/EPS8/CAMSAP2/FLCN/HDGFL3/SLX4/LIMA1/ATM/TRIOBP/PAPD5/ARHGAP6/ADD1/TERF2/MYADM/CCNB1/CAMSAP1/ADD2/PPARGC1A/ATG5/XRCC3/SHANK3/CLU/WASF2/TPR/GNL3L/CLASP1	43
GO:1900024	BP	GO:1900024	regulation of substrate adhesion-dependent cell spreading	11/1284	49/17653	0.000642531	0.0446519	0.0390227	FGB/FGA/FGG/PTK2/RREB1/RAC1/TRIOBP/PDPN/CRKL/MYADM/ACTN4	11
GO:1901888	BP	GO:1901888	regulation of cell junction assembly	15/1284	81/17653	0.000663095	0.0455049	0.0397683	RAP1A/PTK2/VEGFA/SFRP1/PTEN/FZD5/RAP1B/RAC1/OCLN/ARHGAP6/CLDN1/FLOT1/PTPRJ/RHOA/CLASP1	15
GO:0044773	BP	GO:0044773	mitotic DNA damage checkpoint	18/1284	107/17653	0.000676154	0.0458282	0.0400508	CDKN1A/TP53/SOX4/MDM4/RFWD3/CCND1/BTG2/FOXN3/TFDP1/MRE11/HMGA2/ATM/HUS1/MRNIP/TFDP2/PPP1R10/CCNB1/MDM2	18
GO:0051204	BP	GO:0051204	protein insertion into mitochondrial membrane	9/1284	35/17653	0.000693313	0.0464182	0.0405664	TP53/PPP3R1/BBC3/TFDP1/YWHAE/YWHAZ/CASP8/COX18/TFDP2	9
GO:1905269	BP	GO:1905269	positive regulation of chromatin organization	16/1284	90/17653	0.000710743	0.04659	0.0407166	BCL6/DNMT3B/TP53/MTF2/VEGFA/SIRT1/NIPBL/NAP1L2/PHF19/ATM/CCNB1/PPARGC1A/KMT2A/RNF40/TPR/RIF1	16
GO:0010498	BP	GO:0010498	proteasomal protein catabolic process	52/1284	453/17653	0.000712852	0.04659	0.0407166	XBP1/TP53/MTA1/KLHL15/FBXO45/UBE2D1/ARIH1/UBE2K/SIRT1/KLHL42/RAD23B/ITCH/GSK3B/RNF41/AKT1/FOXRED2/FBXL18/SOCS5/RNF38/RNF126/RNF121/HSP90B1/BTBD3/RNF6/SUMO1/UBXN2A/YOD1/UBE3A/WWTR1/LONRF1/BTBD9/UGGT1/PSMC4/LAMP3/EDEM3/CCNB1/SVIP/BAG5/RHBDD1/TNFAIP1/NPLOC4/ATXN3/CLU/HSP90AB1/FZR1/RBCK1/RNF185/RNF40/PSMA7/RNF125/MDM2/AMFR	52
GO:1902275	BP	GO:1902275	regulation of chromatin organization	24/1284	163/17653	0.000727263	0.0469727	0.041051	BCL6/DNMT3B/TP53/TWIST1/SKI/MTF2/VEGFA/SIRT1/NIPBL/NAP1L2/KDM4C/PHF19/SETD5/FLCN/ATM/SPTY2D1/CCNB1/PPARGC1A/ATG5/SETD7/KMT2A/RNF40/TPR/RIF1	24
GO:0045732	BP	GO:0045732	positive regulation of protein catabolic process	29/1284	212/17653	0.000744331	0.047516	0.0415259	XBP1/RDX/CSNK2A1/IFNG/PTK2/RAB7A/ARIH1/MYLIP/PTEN/ITCH/GSK3B/RNF41/AKT1/EGF/SOCS5/SUMO1/LONRF1/SNX9/PSMC4/LPCAT1/LDLR/ADAM9/TNFRSF1B/ATXN3/CLU/FZR1/RNF40/RNF125/MDM2	29
GO:0010634	BP	GO:0010634	positive regulation of epithelial cell migration	23/1284	154/17653	0.000760644	0.0479992	0.0419481	IFNG/VEGFA/TGFBR2/SIRT1/NUS1/SP1/MET/AKT1/PLCG1/PDPK1/RREB1/HIF1A/STAT5A/ETS1/ANGPT4/ITGA3/ADAM9/SRPX2/NOS3/MAP2K3/ATOH8/CLASP1/NRP2	23
GO:0006997	BP	GO:0006997	nucleus organization	22/1284	145/17653	0.000790782	0.0482353	0.0421544	PPP2R2A/SYNE2/REEP4/LPIN1/NUPL2/SUMO1/UBXN2A/CTDNEP1/ETS1/TMEM170A/CHMP1B/NUP85/WDR73/SPAST/NUP35/NUP210/NEK9/NDEL1/CNEP1R1/CCNB1/TPR/NUP205	22
GO:0051170	BP	GO:0051170	import into nucleus	24/1284	164/17653	0.000794535	0.0482353	0.0421544	CDKN1A/BCL6/STAT3/IFNG/IGF1/SNRPD1/PRKCD/SIRT1/AKT1/TRPS1/SNRPD3/RBM22/KPNA3/PKIA/KPNA6/KPNA4/NUP85/TNPO3/GEMIN4/PPP1R10/NUP35/BACH2/HSP90AB1/TPR	24
GO:0043536	BP	GO:0043536	positive regulation of blood vessel endothelial cell migration	14/1284	74/17653	0.000794741	0.0482353	0.0421544	VEGFA/SIRT1/NUS1/SP1/AKT1/PLCG1/PDPK1/HIF1A/STAT5A/ETS1/ANGPT4/SRPX2/NOS3/MAP2K3	14
GO:0018205	BP	GO:0018205	peptidyl-lysine modification	46/1284	390/17653	0.000799528	0.0482353	0.0421544	DNMT3B/KMT5A/TWIST1/MTA1/BIRC5/MTF2/SOX4/INCENP/SIRT1/GNL3/CREBBP/USP22/TGM2/NAP1L2/KDM4C/DOT1L/NUPL2/SETD1B/PHF19/NAA50/BRPF1/HCFC1/SUMO1/SETD5/FLCN/SAE1/MSL2/ATAT1/NUP85/NUP35/NUP210/METTL21A/PCGF2/PPARGC1A/ATG5/POLE3/DR1/SETD7/TOLLIP/KMT2A/WDR82/TPR/GNL3L/NUP205/RIF1/MDM2	46
GO:0046578	BP	GO:0046578	regulation of Ras protein signal transduction	32/1284	244/17653	0.000851208	0.0485087	0.0423934	BCL6/RDX/IGF1/SHOC2/GBF1/MET/ARHGEF3/PLEKHG4B/PSD4/RGL2/EPS8/FLCN/MCF2L2/ROBO1/RAC1/ARHGDIA/DENND4B/KALRN/ACAP2/PLCE1/PLEKHG7/NOTCH2/ITGA3/PLEKHG2/PLEKHG4/FLOT1/KRAS/TNFAIP1/HRAS/SPRY4/PSD/RASA4	32
GO:1900542	BP	GO:1900542	regulation of purine nucleotide metabolic process	27/1284	194/17653	0.000854851	0.0485087	0.0423934	STAT3/IGF1/VEGFA/GCK/NUPL2/ADRB1/PRKAA1/CALM2/ADM/PDE12/FLCN/MAPK7/HIF1A/OPRM1/ENTPD5/NUP85/NPR1/NUP35/NUP210/CCNB1/PPARGC1A/NOS3/CALM3/RHOA/TPR/GNAI3/NUP205	27
GO:0031058	BP	GO:0031058	positive regulation of histone modification	15/1284	83/17653	0.000864108	0.0485087	0.0423934	BCL6/DNMT3B/TP53/MTF2/VEGFA/SIRT1/NIPBL/NAP1L2/PHF19/ATM/CCNB1/PPARGC1A/KMT2A/RNF40/RIF1	15
GO:0010769	BP	GO:0010769	regulation of cell morphogenesis involved in differentiation	35/1284	275/17653	0.000864632	0.0485087	0.0423934	SPP1/FGB/FGA/FGG/PTK2/VEGFA/GDI1/RAB21/PTEN/SSH3/SPART/PLXND1/EFNA1/FXR1/RNF6/UST/RREB1/ROBO1/RAC1/ARHGDIA/CAPRIN1/TRIOBP/KALRN/PLXNC1/FBXW8/PDPN/CRKL/NDEL1/MYADM/TRPV2/SHANK3/SRF/ACTN4/RHOA/TTL	35
GO:0044320	BP	GO:0044320	cellular response to leptin stimulus	6/1284	17/17653	0.000900292	0.0485087	0.0423934	FGB/STAT3/SIRT1/PTEN/GCK/NR4A3	6
GO:2001169	BP	GO:2001169	regulation of ATP biosynthetic process	14/1284	75/17653	0.00091291	0.0485087	0.0423934	STAT3/IGF1/GCK/NUPL2/PRKAA1/FLCN/HIF1A/ENTPD5/NUP85/NUP35/NUP210/PPARGC1A/TPR/NUP205	14
GO:1902895	BP	GO:1902895	positive regulation of pri-miRNA transcription by RNA polymerase II	7/1284	23/17653	0.000921164	0.0485087	0.0423934	STAT3/TP53/GNL3/FOS/HIF1A/BMPR1A/SRF	7
GO:0051056	BP	GO:0051056	regulation of small GTPase mediated signal transduction	41/1284	339/17653	0.000922199	0.0485087	0.0423934	BCL6/RDX/IGF1/SHOC2/GBF1/GDI1/MET/SIPA1L2/ARHGEF3/PLEKHG4B/PSD4/RGL2/EPS8/FLCN/ARHGAP11A/OCRL/MCF2L2/ROBO1/RAC1/ARHGDIA/RAP1GAP2/DENND4B/KALRN/ACAP2/PLCE1/PLEKHG7/ARHGAP6/NOTCH2/ITGA3/PLEKHG2/PLEKHG4/FAM13A/FLOT1/KRAS/TNFAIP1/HRAS/RHOA/SPRY4/CGNL1/PSD/RASA4	41
GO:0048511	BP	GO:0048511	rhythmic process	35/1284	276/17653	0.000922765	0.0485087	0.0423934	CSNK2A1/TP53/TWIST1/MTA1/SIRT1/SP1/CREBBP/PTEN/GSK3B/GFPT1/RAI1/PRKAA1/CRY2/AHR/NONO/SGPL1/PSPC1/UBE3A/HNRNPR/ETS1/OPRM1/BTBD9/NR2F6/PLEKHA1/SRD5A1/PER2/CRTC1/CPT1A/PPARGC1A/MMP7/NOS3/KMT2A/SRRD/RBM4B/TYRO3	35
GO:0051258	BP	GO:0051258	protein polymerization	35/1284	276/17653	0.000922765	0.0485087	0.0423934	FGB/FGA/FGG/ANG/RDX/SLAIN2/ICAM1/PRKCD/ZNF207/NCK2/BAG4/UBE2K/MET/HAX1/ACTR3C/ACTR3B/RICTOR/CLIP1/EPS8/CAMSAP2/PYCARD/HDGFL3/SPIRE1/RAC1/TRIOBP/ARHGAP6/ADD1/PLEKHG2/NDEL1/MYADM/CAMSAP1/ADD2/DIAPH1/RHOA/CLASP1	35
GO:0098781	BP	GO:0098781	ncRNA transcription	17/1284	101/17653	0.000936119	0.0485087	0.0423934	ANG/POU2F1/PHAX/CCNT1/SP1/ELL2/SRRT/NPM3/GTF2A1/RPRD2/CD3EAP/TAF8/DDX11/ELL/POLR2E/SNAPC1/GTF3C6	17
GO:1990778	BP	GO:1990778	protein localization to cell periphery	34/1284	266/17653	0.000943359	0.0485087	0.0423934	RDX/CSNK2A1/IFNG/RAB10/FCHO2/RAB8B/BAG4/LIN7C/PRNP/CLTC/AKT1/TSPAN15/CLIP1/PDPK1/PIGW/KALRN/STX7/ZDHHC23/LRRC15/TMEM59/GNAI1/ITGA3/RAB13/PACS2/MYADM/ATP1B3/EFR3B/STX1B/FLOT1/EPHA2/AP2M1/CSK/TULP3/STX4	34
GO:0006110	BP	GO:0006110	regulation of glycolytic process	13/1284	67/17653	0.000944725	0.0485087	0.0423934	STAT3/IGF1/GCK/NUPL2/PRKAA1/HIF1A/ENTPD5/NUP85/NUP35/NUP210/PPARGC1A/TPR/NUP205	13
GO:0071479	BP	GO:0071479	cellular response to ionizing radiation	13/1284	67/17653	0.000944725	0.0485087	0.0423934	CDKN1A/TP53/SIRT1/SFRP1/NIPBL/NUCKS1/HMGA2/ATM/FIGNL1/HUS1/MGMT/HRAS/MDM2	13
GO:0007093	BP	GO:0007093	mitotic cell cycle checkpoint	24/1284	166/17653	0.000945434	0.0485087	0.0423934	CDKN1A/TP53/SOX4/MDM4/ZNF207/ZWINT/RFWD3/CCND1/BTG2/FOXN3/TFDP1/MRE11/HMGA2/ATM/HUS1/MRNIP/TFDP2/PPP1R10/CCNB1/ZWILCH/XRCC3/HRAS/TPR/MDM2	24
GO:0062013	BP	GO:0062013	positive regulation of small molecule metabolic process	24/1284	166/17653	0.000945434	0.0485087	0.0423934	STAT3/IFNG/TWIST1/IGF1/APOA5/GCK/AKT1/ADRB1/EGF/PRKAA1/CALM2/ADM/AVPR1A/HIF1A/DGAT2/ENTPD5/NPR1/NR4A3/CCNB1/CPT1A/PPARGC1A/NOS3/NTSR1/CALM3	24
GO:0001667	BP	GO:0001667	ameboidal-type cell migration	49/1284	426/17653	0.000957807	0.0486885	0.0425505	IFNG/PTK2/TWIST1/NR2F2/VEGFA/BAG4/TGFBR2/SIRT1/NUS1/SP1/MET/SYNE2/PTEN/LGALS8/AKT1/ALX1/TBXA2R/PLXND1/EFNA1/AGO2/PLCG1/PDPK1/SGPL1/PHOX2B/RREB1/ROBO1/PITX2/HIF1A/GDNF/STAT5A/ETS1/PKN2/ANGPT4/SYNJ2BP/ITGA3/PHACTR4/FOLR1/RAB13/ADAM9/SRPX2/NOS3/EPHA2/SRF/MAP2K3/RHOA/WASF2/ATOH8/CLASP1/NRP2	49
GO:2001233	BP	GO:2001233	regulation of apoptotic signaling pathway	45/1284	383/17653	0.00098172	0.0494463	0.0432127	XBP1/FGB/FGA/FGG/FXN/TP53/IGF1/ICAM1/PRKCD/NCK2/TMBIM6/SIRT1/PPP3R1/SFRP1/PTEN/GSK3B/AKT1/BBC3/DEPTOR/NONO/PYCARD/SOD2/MAPK7/PAK2/DDX3X/TFDP1/HIF1A/YWHAE/STRADB/GDNF/FIGNL1/YWHAZ/TRAF1/CASP8/TFDP2/PCGF2/BAG5/NOS3/CLU/ITM2C/PEA15/RBCK1/TRAF7/MDM2/STX4	45
GO:0005819	CC	GO:0005819	spindle	51/1323	324/18698	5.69851e-08	3.75532e-05	3.37712e-05	ESPL1/BIRC5/SPDL1/INCENP/ZNF207/NR3C1/KLHL42/SEPT7/MTCL1/CLTC/ARL2BP/AKT1/CDC14B/PTP4A1/CALM2/KIF18B/DCTN4/SEPT2/MAP7D1/HASPIN/CCSAP/DSN1/DIDO1/ATM/TBCK/ATAT1/KLHL21/NUP85/HAUS5/MAK/ARL8B/WDR73/IKBKG/CEP104/AGBL5/SPAST/NDEL1/EVI5/CCNB1/STX1B/STAG2/ARL8A/CALM3/DDX11/DIAPH1/TPR/HAUS3/KIF3A/RIF1/TBCCD1/CLASP1	51
GO:0030496	CC	GO:0030496	midbody	31/1323	166/18698	5.62408e-07	0.000185313	0.00016665	RDX/BIRC5/INCENP/CTNND1/GDI1/SEPT7/MTCL1/ARL2BP/WIZ/SPART/HSP90B1/SEPT2/FLCN/KLHL9/TACC1/TRIOBP/TBCK/PKN2/CHMP1B/GNAI1/MAK/ARL8B/AGBL5/SPAST/USP3/ARL8A/DDX11/RHOA/MPLKIP/GNAI3/CEP126	31
GO:0000776	CC	GO:0000776	kinetochore	25/1323	133/18698	6.04012e-06	0.00099511	0.000894891	BIRC5/SPDL1/INCENP/ZNF207/SEPT7/ZWINT/XPO1/CLIP1/DCTN4/SEPT2/DCTN6/ITGB3BP/SPC25/DSN1/CENPN/NUP85/HJURP/NDEL1/CCNB1/CENPO/ZWILCH/TPR/DYNC1LI2/KNL1/CLASP1	25
GO:0001650	CC	GO:0001650	fibrillar center	25/1323	133/18698	6.04012e-06	0.00099511	0.000894891	PAFAH1B2/CC2D1A/INO80C/TXNRD1/COIL/UBTF/NFIC/SUMO1/NFIB/MALT1/TFCP2L1/PSPC1/DSN1/RREB1/THAP1/CD3EAP/POLR1E/MRI1/CRIPT/AKNA/EN2/RNMT/ACACA/DDX11/IMP4	25
GO:0044452	CC	GO:0044452	nucleolar part	29/1323	179/18698	2.305e-05	0.003038	0.00273204	PAFAH1B2/CC2D1A/INO80C/TXNRD1/COIL/UBTF/NFIC/SUMO1/NFIB/MALT1/TFCP2L1/PSPC1/POP7/DSN1/CDKN2AIP/RREB1/THAP1/CD3EAP/POLR1E/MRI1/CRIPT/AKNA/EN2/RNMT/ACACA/DDX11/POLR2E/POLR1A/IMP4	29
GO:0000777	CC	GO:0000777	condensed chromosome kinetochore	20/1323	104/18698	3.55396e-05	0.00390343	0.00351031	BIRC5/SPDL1/INCENP/ZNF207/SEPT7/ZWINT/SEPT2/DCTN6/ITGB3BP/SPC25/DSN1/CENPN/NUP85/HJURP/NDEL1/CCNB1/CENPO/ZWILCH/KNL1/CLASP1	20
GO:0008287	CC	GO:0008287	protein serine/threonine phosphatase complex	12/1323	50/18698	0.000146182	0.0120418	0.010829	SHOC2/PPP3R1/PPP2R2A/STRN/PPP1R15B/CTDNEP1/PPP4R2/CYCS/PPP1R10/CNEP1R1/WDR82/PPP1R15A	12
GO:1903293	CC	GO:1903293	phosphatase complex	12/1323	50/18698	0.000146182	0.0120418	0.010829	SHOC2/PPP3R1/PPP2R2A/STRN/PPP1R15B/CTDNEP1/PPP4R2/CYCS/PPP1R10/CNEP1R1/WDR82/PPP1R15A	12
GO:0010008	CC	GO:0010008	endosome membrane	53/1323	451/18698	0.000188583	0.0129051	0.0116054	RAB10/RAB7A/RAB8B/RAB21/ITCH/CLTC/ABCA2/TSPAN15/HLA-DQB2/RAB14/WDR81/SNX16/IRAK4/FZD5/PMEPA1/OCRL/RAC1/LAPTM4A/TPCN2/ACAP2/STX7/MARCH1/SLC26A7/ANKFY1/CHMP1B/TMEM59/ABHD17B/SNX27/ATP9A/ARL8B/DTX3L/SLC11A2/PLEKHB2/CD300LG/LLGL1/ATP6V0D2/SPAST/RAP2B/RAB4A/RAB13/LDLR/HLA-B/VTA1/PIP5K1C/FZD7/PLEKHM1/SH3GL1/AP2M1/ARL8A/IRAK2/PSD/STEAP2/ECE1	53
GO:0000779	CC	GO:0000779	condensed chromosome, centromeric region	20/1323	117/18698	0.000195828	0.0129051	0.0116054	BIRC5/SPDL1/INCENP/ZNF207/SEPT7/ZWINT/SEPT2/DCTN6/ITGB3BP/SPC25/DSN1/CENPN/NUP85/HJURP/NDEL1/CCNB1/CENPO/ZWILCH/KNL1/CLASP1	20
GO:0000775	CC	GO:0000775	chromosome, centromeric region	28/1323	194/18698	0.000246583	0.0147726	0.0132848	DNMT3A/BIRC5/SPDL1/INCENP/ZNF207/SEPT7/ZWINT/XPO1/KDM4C/CLIP1/DCTN4/SEPT2/DCTN6/ITGB3BP/SPC25/DSN1/CENPN/NUP85/HJURP/NDEL1/CCNB1/CENPO/ZWILCH/STAG2/TPR/DYNC1LI2/KNL1/CLASP1	28
GO:0031252	CC	GO:0031252	cell leading edge	46/1323	385/18698	0.000337454	0.0185319	0.0166655	RDX/PTK2/GBF1/CTNND1/KCNC4/SYNE2/RAB3IP/HAX1/CDC42BPA/PSD4/PLXND1/DDN/PLCG1/CLIP1/EPS8/SHISA9/ANGPTL3/GABRG1/RAC1/NHS/EXOC8/SNX9/OPRM1/PKN2/TRPM7/PDPN/CDC42BPG/PLEKHA1/PHACTR4/RAB13/NDEL1/MYADM/PIP5K1C/FLOT1/EPHA2/FSCN1/PTPRJ/DIAPH1/RHOA/SPRY4/WASF2/SCYL3/PSD/PTK6/ACTC1/STX4	46
GO:0005667	CC	GO:0005667	transcription factor complex	42/1323	345/18698	0.000406529	0.0206079	0.0185324	STAT3/TP53/SKI/SOX4/POU2F1/MED10/SMAD5/HAX1/FOS/TRPS1/ASCC1/ALX1/REL/APEX1/AHR/HOXB13/E2F6/NONO/HOXA11/GTF2A1/TFDP1/WWTR1/YY1/PITX2/HIF1A/ETS1/SMAD9/CD3EAP/ELMSAN1/TAF8/TFDP2/NR4A3/NEUROD1/ZEB1/ONECUT3/NR6A1/TCF3/SNAPC1/GTF3C6/MED7/NFAT5/NFATC3	42
GO:0044440	CC	GO:0044440	endosomal part	55/1323	496/18698	0.000612883	0.0288493	0.0259438	RAB10/RAB7A/RAB8B/RAB21/ITCH/CLTC/ABCA2/TSPAN15/HLA-DQB2/RAB14/WDR81/SNX16/IRAK4/VPS8/FZD5/PMEPA1/OCRL/RAC1/LAPTM4A/TPCN2/ACAP2/STX7/MARCH1/SLC26A7/ANKFY1/CHMP1B/TMEM59/ABHD17B/SNX27/ATP9A/ARL8B/DTX3L/SLC11A2/PLEKHB2/CD300LG/LLGL1/ATP6V0D2/SPAST/RAP2B/RAB4A/RAB13/LNPEP/LDLR/HLA-B/VTA1/PIP5K1C/FZD7/PLEKHM1/SH3GL1/AP2M1/ARL8A/IRAK2/PSD/STEAP2/ECE1	55
GO:0000790	CC	GO:0000790	nuclear chromatin	42/1323	354/18698	0.000690892	0.0303532	0.0272963	DNMT3A/PHF10/STAT3/CSNK2A1/TP53/MSH6/SIRT1/SP1/CREBBP/NIPBL/KDM4C/H2AFV/INO80C/TRPS1/SMARCD1/MEF2D/DVL3/MBD2/ARID1B/NUCKS1/HIST1H3H/HIST1H3F/HIST1H3B/PHOX2B/YY1/SLX4/DFFA/H3F3B/H2AFZ/ANP32E/APTX/ACTR5/PCGF2/DFFB/USP3/PPARGC1A/HIST1H2AG/SRF/DDX11/TCF3/RIF1/ETV3	42
GO:0098687	CC	GO:0098687	chromosomal region	41/1323	347/18698	0.000862382	0.0355194	0.0319422	DNMT3A/BIRC5/SPDL1/INCENP/ZNF207/SEPT7/ZWINT/XPO1/KDM4C/DOT1L/APEX1/CLIP1/DCTN4/SEPT2/DCTN6/DNA2/ITGB3BP/SPC25/DSN1/MRE11/SLX4/H3F3B/ATM/CENPN/NUP85/HJURP/TERF2/PPP1R10/NDEL1/CDC73/CCNB1/CENPO/ZWILCH/STAG2/XRCC3/WDR82/TPR/DYNC1LI2/KNL1/RIF1/CLASP1	41
GO:0005925	CC	GO:0005925	focal adhesion	45/1323	393/18698	0.000961656	0.0372783	0.033524	RDX/PTK2/MTF2/RAB10/ICAM1/TGM2/SYNE2/RPS4X/RAB21/CLTC/STX16/HSP90B1/DCTN4/ACTG1/PDPK1/RAC1/RPS17/LIMA1/YWHAE/NHS/TRIOBP/OPRM1/ATAT1/CNN3/YWHAZ/ADD1/ITGA3/PABPC1/TES/ADAM9/PIP5K1C/FLOT1/KRAS/RSU1/EPHA2/LASP1/RRAS/ACTN4/RHOA/SPRY4/LPXN/PPFIBP1/CLASP1/ACTC1/LPP	45
GO:0005924	CC	GO:0005924	cell-substrate adherens junction	45/1323	396/18698	0.00112407	0.0411536	0.037009	RDX/PTK2/MTF2/RAB10/ICAM1/TGM2/SYNE2/RPS4X/RAB21/CLTC/STX16/HSP90B1/DCTN4/ACTG1/PDPK1/RAC1/RPS17/LIMA1/YWHAE/NHS/TRIOBP/OPRM1/ATAT1/CNN3/YWHAZ/ADD1/ITGA3/PABPC1/TES/ADAM9/PIP5K1C/FLOT1/KRAS/RSU1/EPHA2/LASP1/RRAS/ACTN4/RHOA/SPRY4/LPXN/PPFIBP1/CLASP1/ACTC1/LPP	45
GO:0032154	CC	GO:0032154	cleavage furrow	11/1323	54/18698	0.00120996	0.0419665	0.03774	RDX/SEPT7/RAB21/SEPT2/SPIRE1/LIMA1/PKN2/WDR73/PLCD3/RHOA/PSD	11
GO:0005769	CC	GO:0005769	early endosome	39/1323	334/18698	0.00141782	0.0454651	0.0408863	RAP1A/RAB32/RAB21/RUBCN/ITCH/ADRB1/RAB14/PTP4A1/CD4/WDR81/SNX16/C1orf210/VPS8/FZD5/PMEPA1/ANGPTL3/OCRL/STX7/MARCH1/ANKFY1/SNX27/ATP9A/DTX3L/SLC11A2/LLGL1/ATP6V0D2/RAB4A/LNPEP/LDLR/LAMP3/ATP11A/HLA-B/FLOT1/VPS26B/GPR107/SH3GL1/WASF2/STEAP2/VCAM1	39
GO:0030055	CC	GO:0030055	cell-substrate junction	45/1323	401/18698	0.00144881	0.0454651	0.0408863	RDX/PTK2/MTF2/RAB10/ICAM1/TGM2/SYNE2/RPS4X/RAB21/CLTC/STX16/HSP90B1/DCTN4/ACTG1/PDPK1/RAC1/RPS17/LIMA1/YWHAE/NHS/TRIOBP/OPRM1/ATAT1/CNN3/YWHAZ/ADD1/ITGA3/PABPC1/TES/ADAM9/PIP5K1C/FLOT1/KRAS/RSU1/EPHA2/LASP1/RRAS/ACTN4/RHOA/SPRY4/LPXN/PPFIBP1/CLASP1/ACTC1/LPP	45
GO:0019003	MF	GO:0019003	GDP binding	16/1300	59/17548	3.90338e-06	0.00397755	0.00375957	RAB10/RAB7A/RAB8B/SRP54/RAB21/RAB14/RAP1B/GNAI1/ARL8B/RAP2B/RAB4A/KRAS/RRAS/HRAS/RHOA/GNAI3	16
GO:0001882	MF	GO:0001882	nucleoside binding	52/1300	385/17548	1.80552e-05	0.00522849	0.00494197	RAP1A/RAB10/RAB7A/RAB8B/RAB32/GNL3/ARL5B/NRAS/SEPT7/TGM2/SRP54/RAB21/TSR1/RAB14/GNAL/GBP4/TUBB2A/AK4/SEPT2/LSG1/GIMAP4/RAP1B/RAC1/ARL4C/GSPT1/ARL5A/IRGQ/ATL3/GNAI1/NPR1/RAB36/ARL8B/SAR1A/EIF2S3/SEPHS1/RAP2B/RAB4A/RAB13/GTPBP10/ARL10/KRAS/TUBB/HSP90AB1/RRAS/ACTN4/ARL8A/HRAS/RHOA/GNAI3/GNL3L/MTPAP/ATL2	52
GO:0001228	MF	GO:0001228	transcriptional activator activity, RNA polymerase II transcription regulatory region sequence-specific DNA binding	55/1300	417/17548	2.07869e-05	0.00522849	0.00494197	STAT3/TP53/ARID3B/SOX4/NR3C1/CREBRF/MTF1/SIRT1/CDC5L/SP1/FOS/TRPS1/ALX1/TFAM/REL/MEF2D/HCFC1/SOX12/NFIC/CREB3L2/NUCKS1/NFIB/IKZF3/ZNF76/PHOX2B/MYCN/HEYL/TFDP1/RREB1/PITX2/HOXB3/HMGA2/HIF1A/BACH1/ETS1/SSBP2/ZNF639/SHOX/FOSL2/TFDP2/NR4A3/AKNA/NEUROD1/MZF1/HOXB7/ONECUT3/SRF/NR6A1/KLF13/NFAT5/WT1/ELK4/NFATC3/GLI2/AIRE	55
GO:0032549	MF	GO:0032549	ribonucleoside binding	51/1300	378/17548	2.23078e-05	0.00522849	0.00494197	RAP1A/RAB10/RAB7A/RAB8B/RAB32/GNL3/ARL5B/NRAS/SEPT7/TGM2/SRP54/RAB21/TSR1/RAB14/GNAL/GBP4/TUBB2A/AK4/SEPT2/LSG1/GIMAP4/RAP1B/RAC1/ARL4C/GSPT1/ARL5A/IRGQ/ATL3/GNAI1/NPR1/RAB36/ARL8B/SAR1A/EIF2S3/SEPHS1/RAP2B/RAB4A/RAB13/GTPBP10/ARL10/KRAS/TUBB/HSP90AB1/RRAS/ARL8A/HRAS/RHOA/GNAI3/GNL3L/MTPAP/ATL2	51
GO:0005525	MF	GO:0005525	GTP binding	50/1300	371/17548	2.75601e-05	0.00522849	0.00494197	RAP1A/RAB10/RAB7A/RAB8B/RAB32/GNL3/ARL5B/NRAS/SEPT7/TGM2/SRP54/RAB21/TSR1/RAB14/GNAL/GBP4/TUBB2A/AK4/SEPT2/LSG1/GIMAP4/RAP1B/RAC1/ARL4C/GSPT1/ARL5A/IRGQ/ATL3/GNAI1/NPR1/RAB36/ARL8B/SAR1A/EIF2S3/SEPHS1/RAP2B/RAB4A/RAB13/GTPBP10/ARL10/KRAS/TUBB/HSP90AB1/RRAS/ARL8A/HRAS/RHOA/GNAI3/GNL3L/ATL2	50
GO:0032550	MF	GO:0032550	purine ribonucleoside binding	50/1300	374/17548	3.4129e-05	0.00522849	0.00494197	RAP1A/RAB10/RAB7A/RAB8B/RAB32/GNL3/ARL5B/NRAS/SEPT7/TGM2/SRP54/RAB21/TSR1/RAB14/GNAL/GBP4/TUBB2A/AK4/SEPT2/LSG1/GIMAP4/RAP1B/RAC1/ARL4C/GSPT1/ARL5A/IRGQ/ATL3/GNAI1/NPR1/RAB36/ARL8B/SAR1A/EIF2S3/SEPHS1/RAP2B/RAB4A/RAB13/GTPBP10/ARL10/KRAS/TUBB/HSP90AB1/RRAS/ARL8A/HRAS/RHOA/GNAI3/GNL3L/ATL2	50
GO:0000982	MF	GO:0000982	transcription factor activity, RNA polymerase II proximal promoter sequence-specific DNA binding	54/1300	415/17548	3.5917e-05	0.00522849	0.00494197	PRDM1/STAT3/TP53/ARID3B/SOX4/ZBTB7A/ZNF148/NR3C1/MTF1/SIRT1/SP1/CREBBP/FOS/CC2D1A/TFAM/MEF2D/DDN/SOX12/NFIC/CREB3L2/OVOL1/BTG2/NUCKS1/NFIB/PHOX2B/MYCN/HEYL/YY1/PITX2/HOXB3/HMGA2/HIF1A/BACH1/ETS1/THAP1/SSBP2/ZNF639/FOSL2/NR4A3/AKNA/NEUROD1/MZF1/HOXB7/ONECUT3/ZBTB20/SRF/NR6A1/KLF13/TCF3/NFAT5/WT1/ELK4/NFATC3/GLI2	54
GO:0001883	MF	GO:0001883	purine nucleoside binding	50/1300	377/17548	4.21085e-05	0.00536357	0.00506964	RAP1A/RAB10/RAB7A/RAB8B/RAB32/GNL3/ARL5B/NRAS/SEPT7/TGM2/SRP54/RAB21/TSR1/RAB14/GNAL/GBP4/TUBB2A/AK4/SEPT2/LSG1/GIMAP4/RAP1B/RAC1/ARL4C/GSPT1/ARL5A/IRGQ/ATL3/GNAI1/NPR1/RAB36/ARL8B/SAR1A/EIF2S3/SEPHS1/RAP2B/RAB4A/RAB13/GTPBP10/ARL10/KRAS/TUBB/HSP90AB1/RRAS/ARL8A/HRAS/RHOA/GNAI3/GNL3L/ATL2	50
GO:0044389	MF	GO:0044389	ubiquitin-like protein ligase binding	44/1300	323/17548	6.34442e-05	0.00718329	0.00678964	CDKN1A/TP53/SKI/FZD6/ARIH1/BAG4/TMBIM6/UBE2K/SMAD5/UBE2O/ITCH/GSK3B/ASB16/SPART/BTBD3/SUMO1/ACTG1/ZFAND4/FZD5/YOD1/HIF1A/YWHAE/TRIOBP/SNX9/YWHAZ/BTBD9/TRAF1/STAT2/DTX3L/CASP8/IKBKG/CCNB1/TNFRSF1B/PPARGC1A/NLK/BAG5/NPLOC4/TUBB/ATXN3/AMBRA1/CLU/TOLLIP/RNF40/MDM2	44
GO:0001077	MF	GO:0001077	transcriptional activator activity, RNA polymerase II proximal promoter sequence-specific DNA binding	39/1300	279/17548	9.29247e-05	0.00906564	0.00856883	STAT3/ARID3B/SOX4/NR3C1/MTF1/SIRT1/SP1/FOS/TFAM/MEF2D/SOX12/NFIC/CREB3L2/NUCKS1/NFIB/PHOX2B/MYCN/HEYL/PITX2/HOXB3/HMGA2/HIF1A/ETS1/SSBP2/ZNF639/NR4A3/AKNA/NEUROD1/MZF1/HOXB7/ONECUT3/SRF/NR6A1/KLF13/NFAT5/WT1/ELK4/NFATC3/GLI2	39
GO:0032561	MF	GO:0032561	guanyl ribonucleotide binding	50/1300	391/17548	0.000107123	0.00906564	0.00856883	RAP1A/RAB10/RAB7A/RAB8B/RAB32/GNL3/ARL5B/NRAS/SEPT7/TGM2/SRP54/RAB21/TSR1/RAB14/GNAL/GBP4/TUBB2A/AK4/SEPT2/LSG1/GIMAP4/RAP1B/RAC1/ARL4C/GSPT1/ARL5A/IRGQ/ATL3/GNAI1/NPR1/RAB36/ARL8B/SAR1A/EIF2S3/SEPHS1/RAP2B/RAB4A/RAB13/GTPBP10/ARL10/KRAS/TUBB/HSP90AB1/RRAS/ARL8A/HRAS/RHOA/GNAI3/GNL3L/ATL2	50
GO:0019001	MF	GO:0019001	guanyl nucleotide binding	50/1300	392/17548	0.000114186	0.00906564	0.00856883	RAP1A/RAB10/RAB7A/RAB8B/RAB32/GNL3/ARL5B/NRAS/SEPT7/TGM2/SRP54/RAB21/TSR1/RAB14/GNAL/GBP4/TUBB2A/AK4/SEPT2/LSG1/GIMAP4/RAP1B/RAC1/ARL4C/GSPT1/ARL5A/IRGQ/ATL3/GNAI1/NPR1/RAB36/ARL8B/SAR1A/EIF2S3/SEPHS1/RAP2B/RAB4A/RAB13/GTPBP10/ARL10/KRAS/TUBB/HSP90AB1/RRAS/ARL8A/HRAS/RHOA/GNAI3/GNL3L/ATL2	50
GO:0001047	MF	GO:0001047	core promoter binding	24/1300	142/17548	0.000115656	0.00906564	0.00856883	XBP1/TP53/MTA1/SOX4/POU2F1/NR3C1/MTF1/SIRT1/SP1/BAZ2A/FOS/AGO2/UBTF/NONO/PSPC1/HEYL/RREB1/HMGA2/H3F3B/H2AFZ/ZNF277/NR4A3/KMT2A/ELK4	24
GO:0000987	MF	GO:0000987	proximal promoter sequence-specific DNA binding	55/1300	451/17548	0.000175293	0.0127589	0.0120597	PRDM1/STAT3/TP53/TWIST1/ARID3B/ZBTB7A/ZNF148/NR3C1/MTF1/SP1/CREBBP/SMAD5/FOS/CC2D1A/TFAM/MEF2D/DDN/AHR/SIX5/UBTF/NFIC/CREB3L2/OVOL1/MBD2/NFIB/PHOX2B/MYCN/YY1/PITX2/HOXB3/HMGA2/HIF1A/H2AFZ/ETS1/THAP1/SSBP2/ZNF639/ZNF277/FOSL2/NR4A3/AKNA/USP3/NEUROD1/MZF1/ZEB1/HOXB7/SRF/NR6A1/KLF13/TCF3/ATOH8/NFAT5/ELK4/NFATC3/GLI2	55
GO:0000978	MF	GO:0000978	RNA polymerase II proximal promoter sequence-specific DNA binding	53/1300	436/17548	0.000247193	0.0167926	0.0158724	PRDM1/STAT3/TP53/TWIST1/ARID3B/ZBTB7A/ZNF148/NR3C1/MTF1/SP1/SMAD5/FOS/CC2D1A/TFAM/MEF2D/DDN/AHR/SIX5/NFIC/CREB3L2/OVOL1/MBD2/NFIB/PHOX2B/MYCN/YY1/PITX2/HOXB3/HMGA2/HIF1A/H2AFZ/ETS1/THAP1/SSBP2/ZNF639/ZNF277/FOSL2/NR4A3/AKNA/USP3/NEUROD1/MZF1/ZEB1/HOXB7/SRF/NR6A1/KLF13/TCF3/ATOH8/NFAT5/ELK4/NFATC3/GLI2	53
GO:0003924	MF	GO:0003924	GTPase activity	39/1300	297/17548	0.000345923	0.022031	0.0208237	RAP1A/RAB10/RAB7A/RAB8B/RAB32/GNL3/NRAS/SEPT7/SRP54/RAB21/TSR1/RAB14/GNAL/GBP4/TUBB2A/SEPT2/LSG1/DDX3X/RAP1B/RAC1/ARL4C/GSPT1/ATL3/GNAI1/RAB36/ARL8B/EIF2S3/RAP2B/RAB4A/RAB13/KRAS/TUBB/RRAS/ARL8A/HRAS/RHOA/GNAI3/GNL3L/ATL2	39
GO:0031625	MF	GO:0031625	ubiquitin protein ligase binding	40/1300	309/17548	0.000392557	0.0235303	0.0222409	CDKN1A/TP53/SKI/FZD6/ARIH1/BAG4/TMBIM6/UBE2K/SMAD5/UBE2O/GSK3B/ASB16/SPART/BTBD3/SUMO1/ACTG1/ZFAND4/FZD5/YOD1/HIF1A/YWHAE/TRIOBP/SNX9/YWHAZ/BTBD9/TRAF1/CASP8/IKBKG/TNFRSF1B/PPARGC1A/NLK/BAG5/NPLOC4/TUBB/ATXN3/AMBRA1/CLU/TOLLIP/RNF40/MDM2	40
GO:0001046	MF	GO:0001046	core promoter sequence-specific DNA binding	16/1300	87/17548	0.00058882	0.0333337	0.031507	TP53/MTA1/SOX4/POU2F1/SIRT1/SP1/BAZ2A/FOS/UBTF/HEYL/RREB1/H3F3B/H2AFZ/ZNF277/NR4A3/KMT2A	16
GO:0004842	MF	GO:0004842	ubiquitin-protein transferase activity	52/1300	446/17548	0.000754263	0.0404523	0.0382355	BIRC5/KLHL15/FBXO45/UBE2D1/MDM4/ARIH1/UBE2K/MED10/KLHL42/MYLIP/UBE2O/KLHL28/ITCH/RNF41/FBXL18/ASB16/FEM1A/ZER1/RNF38/RNF126/RNF121/KLHDC8A/RFWD3/RNF6/TRIM2/RC3H1/KLHL9/MALT1/UBE3A/RNF141/LONRF1/BACH1/MSL2/FBXW2/KLHL23/UBE2D4/KLHL21/FBXW8/MARCH1/ZNF738/DTX3L/WSB1/BACH2/FBXO11/TNFAIP1/RBCK1/RNF40/TRAF7/MED7/RNF125/MDM2/AMFR	52

## Sheet: KEGG Pathways
The information of KEGG analysis based on the identified 1396 genes
	ID	Description	GeneRatio	BgRatio	pvalue	p.adjust	qvalue	geneID	Count
hsa05202	hsa05202	Transcriptional misregulation in cancer	33/638	192/8034	1.67838e-05	0.00294014	0.00225355	1026/604/7157/5747/3479/7048/904/6667/4233/84444/5966/51274/126961/333932/653604/8357/8968/8358/3207/4613/8091/3021/472/862/7185/8864/8013/6935/4297/6929/7490/2005/4193	33
hsa05211	hsa05211	Renal cell carcinoma	17/638	69/8034	1.903e-05	0.00294014	0.00225355	1026/5906/7422/1387/4893/4233/207/201163/5062/5908/5879/3091/2113/1399/3845/2549/3265	17
hsa04722	hsa04722	Neurotrophin signaling pathway	23/638	119/8034	4.97154e-05	0.00512069	0.0039249	5906/7157/5580/4893/2932/207/805/5335/399694/5170/51135/5598/5908/5879/396/7531/1399/3845/2549/808/3265/387/3656	23
hsa05131	hsa05131	Shigellosis	37/638	242/8034	7.48482e-05	0.00519936	0.0039852	7157/5747/5580/7321/989/199746/2932/207/126961/333932/5335/71/4735/653604/8357/8968/8358/29108/10892/5879/3021/472/51196/51619/834/1399/54205/8517/718/9474/113026/81/1729/10616/387/10163/4193	37
hsa04068	hsa04068	FoxO signaling pathway	24/638	131/8034	8.4132e-05	0.00519936	0.0039852	1026/604/6774/3479/7048/23411/1387/4893/5728/57818/207/1950/5562/595/5170/6648/472/2290/891/3845/51701/80854/3265/4193	24
hsa05168	hsa05168	Herpes simplex virus 1 infection	62/638	491/8034	0.000136967	0.00632425	0.00484741	3458/7157/10794/5451/84924/6041/207/90594/54811/285268/201514/7554/93134/3054/84914/121274/51135/57677/10172/347344/7559/163087/7767/7652/22835/51427/162963/79788/388567/55762/84671/730087/79230/80032/79862/162972/7594/9831/90321/84775/100289678/101060200/92285/7678/147949/6773/841/54205/7581/51385/8517/718/641339/5610/3460/3106/90987/92595/6432/94039/374879/388536	62
hsa04625	hsa04625	C-type lectin receptor signaling pathway	20/638	104/8034	0.000163476	0.00632425	0.00484741	5580/5534/4893/207/805/29108/10892/6367/834/6773/841/8517/3845/6237/808/3265/387/30835/4193/4775	20
hsa05235	hsa05235	PD-L1 expression and PD-1 checkpoint pathway in cancer	18/638	89/8034	0.000177423	0.00632425	0.00484741	6774/1457/3458/5534/4893/5728/2353/207/1950/920/5335/3091/8517/3460/3845/3265/5606/4775	18
hsa05215	hsa05215	Prostate cancer	19/638	97/8034	0.000184202	0.00632425	0.00484741	1026/7157/3479/1387/4893/5728/2932/207/1950/7184/64764/595/5170/8517/3845/6935/3326/3265/4193	19
hsa05210	hsa05210	Colorectal cancer	17/638	86/8034	0.000354669	0.0109593	0.00840006	1026/7157/332/2956/7048/4893/2932/2353/207/1950/27113/595/5879/54205/3845/3265/387	17
hsa05167	hsa05167	Kaposi sarcoma-associated herpesvirus infection	29/638	189/8034	0.000415102	0.0116606	0.00893761	1026/6774/7157/3383/7422/5534/1387/4893/2932/2353/207/805/5335/595/5879/3091/6773/841/54205/100507436/8517/718/5610/3106/3845/5294/808/3265/4775	29
hsa04015	hsa04015	Rap1 signaling pathway	31/638	210/8034	0.000528565	0.0125739	0.00963764	5906/3479/84612/7422/1500/4893/4233/57568/207/1950/1942/805/5335/71/5908/5879/51196/2357/51378/2770/1399/3845/25780/1969/6237/808/9965/3265/5606/387/2773	31
hsa04218	hsa04218	Cellular senescence	25/638	156/8034	0.000528999	0.0125739	0.00963764	1026/7157/7048/23411/5534/4893/5728/207/805/595/4361/472/2113/3364/54822/286826/891/3106/3845/6237/808/3265/5606/4193/4775	25
hsa05214	hsa05214	Glioma	15/638	75/8034	0.000683277	0.0142069	0.0108893	1026/7157/3479/4893/5728/207/1950/805/5335/595/399694/3845/808/3265/4193	15
hsa05203	hsa05203	Viral carcinogenesis	30/638	204/8034	0.000689656	0.0142069	0.0108893	1026/6774/7157/1387/4893/5966/64764/595/8344/2957/1654/7337/5879/7531/6776/7534/7185/841/8517/245972/718/5610/3106/3845/5315/6722/81/3265/387/4193	30
hsa04137	hsa04137	Mitophagy - animal	14/638	68/8034	0.000755347	0.0142962	0.0109577	1457/7157/7879/6667/4893/23786/64786/3091/192111/9474/3845/55626/6237/3265	14
hsa04933	hsa04933	AGE-RAGE signaling pathway in diabetic complications	18/638	100/8034	0.00078652	0.0142962	0.0109577	6774/3383/5580/7422/7048/4893/207/5335/595/5879/6776/51196/3845/4846/113026/1729/3265/7412	18
hsa05135	hsa05135	Yersinia infection	21/638	130/8034	0.00129804	0.0215434	0.0165126	5747/2932/2353/653857/57180/207/920/5335/71/51135/29108/5879/834/5586/1399/8517/23396/5606/387/10163/4775	21
hsa05418	hsa05418	Fluid shear stress and atherosclerosis	22/638	139/8034	0.00132467	0.0215434	0.0165126	3458/7157/5747/3383/7422/2353/207/5562/7184/805/7341/71/5598/5879/93/657/8517/4846/3326/808/387/7412	22
hsa04014	hsa04014	Ras signaling pathway	32/638	232/8034	0.00140393	0.0216908	0.0166255	5906/3479/8036/7422/4893/4233/207/1950/5863/5966/1942/805/5335/399694/5062/5908/5879/2113/51196/51378/8517/5321/3845/25780/2549/1969/6237/808/9965/3265/387/10156	32
hsa04115	hsa04115	p53 signaling pathway	14/638	73/8034	0.00156621	0.0230457	0.0176641	1026/7157/3479/4194/5728/64393/143686/27113/595/472/841/54205/891/4193	14
hsa05216	hsa05216	Thyroid cancer	9/638	37/8034	0.00195345	0.027437	0.0210299	1026/7157/4893/595/8030/7170/3845/3265/7175	9
hsa05223	hsa05223	Non-small cell lung cancer	13/638	68/8034	0.00234484	0.0305297	0.0234004	1026/6774/7157/4893/4233/207/1950/5335/595/5170/6776/3845/3265	13
hsa04150	hsa04150	mTOR signaling pathway	23/638	155/8034	0.00249109	0.0305297	0.0234004	3479/8323/4893/5728/23175/2932/523/207/253260/5562/1857/6249/5170/64798/201163/7855/55437/8324/3845/8140/3265/387/729438	23
hsa05160	hsa05160	Hepatitis C	23/638	155/8034	0.00249109	0.0305297	0.0234004	1026/6774/3458/7157/5520/4893/2932/6041/207/1950/595/100506658/7531/7534/9076/6773/841/54205/8517/3949/5610/3845/3265	23
hsa04012	hsa04012	ErbB signaling pathway	15/638	85/8034	0.00256885	0.0305297	0.0234004	1026/5747/8440/4893/2932/207/1950/5335/399694/5062/6776/1399/3845/2549/3265	15
hsa05224	hsa05224	Breast cancer	22/638	147/8034	0.00274827	0.0314524	0.0241076	1026/7157/3479/8323/6667/4893/5728/2932/2353/207/1950/1857/595/399694/7855/26508/4853/10023/8324/3845/9965/3265	22
hsa04917	hsa04917	Prolactin signaling pathway	13/638	70/8034	0.00306421	0.0337657	0.0258807	6774/4893/2932/2645/2353/207/9655/595/399694/6776/30837/3845/3265	13
hsa04660	hsa04660	T cell receptor signaling pathway	17/638	104/8034	0.00319698	0.0337657	0.0258807	3458/8440/5534/4893/2932/2353/207/920/5335/5170/10892/5062/8517/3845/3265/387/4775	17
hsa05225	hsa05225	Hepatocellular carcinoma	24/638	168/8034	0.00337591	0.0337657	0.0258807	1026/55274/7157/8323/7048/4893/4233/5728/2932/207/7296/6602/1857/5335/595/57492/399694/71/7855/10023/8324/3845/2549/3265	24
hsa01521	hsa01521	EGFR tyrosine kinase inhibitor resistance	14/638	79/8034	0.0033875	0.0337657	0.0258807	6774/3479/7422/4893/4233/5728/2932/207/1950/5335/399694/3845/2549/3265	14
hsa05218	hsa05218	Melanoma	13/638	72/8034	0.00395393	0.0373031	0.0285921	1026/7157/3479/4893/4233/5728/207/1950/595/3845/9965/3265/4193	13
hsa05219	hsa05219	Bladder cancer	9/638	41/8034	0.00413513	0.0373031	0.0285921	1026/7157/7422/4893/1950/595/3845/3265/4193	9
hsa05231	hsa05231	Choline metabolism in cancer	16/638	98/8034	0.00422237	0.0373031	0.0285921	6667/4893/2353/207/1950/5335/56261/5170/5879/3091/23446/5321/23396/3845/3265/10163	16
hsa05166	hsa05166	Human T-cell leukemia virus 1 infection	29/638	219/8034	0.00422528	0.0373031	0.0285921	1026/7157/9700/3383/7048/5534/1387/4893/7514/5728/2353/207/920/64764/595/472/6776/2113/8517/3106/23373/3845/4316/6722/3265/6929/115650/2005/4775	29
hsa04360	hsa04360	Axon guidance	25/638	181/8034	0.00441235	0.0378726	0.0290286	5747/84612/8440/5534/4893/4233/56963/2932/54961/1942/5335/6585/5062/6091/5879/10154/151449/2770/3845/1969/6237/3265/387/2773/4775	25
hsa04921	hsa04921	Oxytocin signaling pathway	22/638	154/8034	0.00489315	0.0406625	0.031167	1026/5534/4893/2353/5562/805/595/71/5598/340156/2770/4881/59283/5321/3845/5294/4846/808/3265/387/2773/4775	22
hsa05170	hsa05170	Human immunodeficiency virus 1 infection	28/638	212/8034	0.00507071	0.0406625	0.031167	5747/5534/4893/2353/207/920/805/5335/51135/5062/5879/472/2770/1399/841/54205/8517/891/130340/3106/7133/3845/808/3265/5606/200316/2773/4775	28
hsa04210	hsa04210	Apoptosis	20/638	136/8034	0.00513216	0.0406625	0.031167	7157/332/4893/2353/207/27113/71/5170/1676/472/7185/841/10038/54205/8517/2081/1677/3845/84823/3265	20
hsa05213	hsa05213	Endometrial cancer	11/638	58/8034	0.00528621	0.040836	0.0312999	1026/7157/4893/5728/2932/207/1950/595/5170/3845/3265	11
hsa04935	hsa04935	Growth hormone synthesis, secretion and action	18/638	119/8034	0.00574117	0.0432688	0.0331646	6774/5747/3479/1387/4893/2932/2353/207/64764/5335/399694/6776/2770/1399/3845/3265/5606/2773	18
hsa04370	hsa04370	VEGF signaling pathway	11/638	59/8034	0.00604495	0.0437324	0.0335199	5747/7422/5534/4893/207/5335/5879/5321/3845/4846/3265	11
hsa05205	hsa05205	Proteoglycans in cancer	27/638	205/8034	0.00608573	0.0437324	0.0335199	1026/5962/6774/7157/5747/7291/3479/8323/7422/4893/4233/207/5335/595/71/5170/7855/5879/3091/51196/8324/3845/2549/6237/3265/387/4193	27
hsa05220	hsa05220	Chronic myeloid leukemia	13/638	76/8034	0.00635755	0.043894	0.0336439	1026/7157/7048/4893/207/595/399694/6776/1399/8517/3845/3265/4193	13
hsa04141	hsa04141	Protein processing in endoplasmic reticulum	23/638	167/8034	0.00639233	0.043894	0.0336439	7494/10130/7321/7095/22872/5887/5611/7184/55432/11231/51619/56886/56681/2081/80267/5610/258010/55666/4287/3326/91445/23645/267	23
hsa04919	hsa04919	Thyroid hormone signaling pathway	18/638	121/8034	0.006839	0.0459403	0.0352123	7157/1387/4893/2932/207/5335/595/71/5170/3091/51196/4853/10025/483/3845/113026/3265/4193	18
