# Supplementary material for: A 2 miRNAs-based signature for the diagnosis of atherosclerosis
Source: BMC Cardiovasc Disord. 2021 Mar 24;21:150. doi: 10.1186/s12872-021-01960-4 (PMC7988968; doi:10.1186/s12872-021-01960-4)
Supplement: Supplementary file 9 — Additional file 9: Table S4. The information of KEGG analysis based on the identified 532 genes. [file 12872_2021_1960_MOESM9_ESM.xlsx]

## Sheet: GO terms
The information of GO analysis based on the identified 532 genes
	ONTOLOGY	ID		Description	GeneRatio	BgRatio	pvalue	p.adjust	qvalue	geneID	Count
GO:0042119	BP	GO:0042119	#N/A	neutrophil activation	58/421	498/17653	5.6754e-24	2.37743e-20	2.01387e-20	ARSA/APAF1/LAMP2/ARHGAP9/CANT1/FPR1/PLAUR/FCGR2A/TIMP2/F2RL1/SIRPB1/IMPDH1/RAB24/SLC15A4/ALOX5/SERPINA1/SNAP23/PECAM1/C5AR1/CD300A/PYGL/CD93/PGLYRP1/ADAM8/CDA/MGAM/LILRA2/FCGR3B/SLC11A1/SIGLEC5/QPCT/CTSS/CEACAM3/PTAFR/S100A11/SIRPA/ANPEP/MOSPD2/CR1/PADI2/TLR2/SLC2A3/PREX1/HPSE/LILRB3/CXCL1/HSPA1A/CRISPLD2/CKAP4/NFAM1/SIGLEC9/MMP9/MANBA/MVP/IQGAP1/LRG1/HSPA6/IGF2R	58
GO:0002283	BP	GO:0002283	#N/A	neutrophil activation involved in immune response	56/421	488/17653	7.62506e-23	1.59707e-19	1.35285e-19	ARSA/APAF1/LAMP2/ARHGAP9/CANT1/FPR1/PLAUR/FCGR2A/TIMP2/SIRPB1/IMPDH1/RAB24/SLC15A4/ALOX5/SERPINA1/SNAP23/PECAM1/C5AR1/CD300A/PYGL/CD93/PGLYRP1/ADAM8/CDA/MGAM/LILRA2/FCGR3B/SLC11A1/SIGLEC5/QPCT/CTSS/CEACAM3/PTAFR/S100A11/SIRPA/ANPEP/MOSPD2/CR1/PADI2/TLR2/SLC2A3/HPSE/LILRB3/CXCL1/HSPA1A/CRISPLD2/CKAP4/NFAM1/SIGLEC9/MMP9/MANBA/MVP/IQGAP1/LRG1/HSPA6/IGF2R	56
GO:0002446	BP	GO:0002446	#N/A	neutrophil mediated immunity	56/421	500/17653	2.50617e-22	3.49945e-19	2.96432e-19	ARSA/APAF1/LAMP2/ARHGAP9/CANT1/FPR1/PLAUR/FCGR2A/TIMP2/F2RL1/SIRPB1/IMPDH1/RAB24/SLC15A4/ALOX5/SERPINA1/SNAP23/PECAM1/C5AR1/CD300A/PYGL/CD93/PGLYRP1/ADAM8/CDA/MGAM/FCGR3B/SLC11A1/SIGLEC5/QPCT/CTSS/CEACAM3/PTAFR/S100A11/SIRPA/ANPEP/MOSPD2/CR1/PADI2/TLR2/SLC2A3/HPSE/LILRB3/CXCL1/HSPA1A/CRISPLD2/CKAP4/NFAM1/SIGLEC9/MMP9/MANBA/MVP/IQGAP1/LRG1/HSPA6/IGF2R	56
GO:0043312	BP	GO:0043312	#N/A	neutrophil degranulation	55/421	485/17653	3.38103e-22	3.54078e-19	2.99933e-19	ARSA/APAF1/LAMP2/ARHGAP9/CANT1/FPR1/PLAUR/FCGR2A/TIMP2/SIRPB1/IMPDH1/RAB24/SLC15A4/ALOX5/SERPINA1/SNAP23/PECAM1/C5AR1/CD300A/PYGL/CD93/PGLYRP1/ADAM8/CDA/MGAM/FCGR3B/SLC11A1/SIGLEC5/QPCT/CTSS/CEACAM3/PTAFR/S100A11/SIRPA/ANPEP/MOSPD2/CR1/PADI2/TLR2/SLC2A3/HPSE/LILRB3/CXCL1/HSPA1A/CRISPLD2/CKAP4/NFAM1/SIGLEC9/MMP9/MANBA/MVP/IQGAP1/LRG1/HSPA6/IGF2R	55
GO:0002237	BP	GO:0002237	#N/A	response to molecule of bacterial origin	32/421	345/17653	5.69591e-11	4.77203e-08	4.04229e-08	FOS/TNFRSF10C/PTGS2/PELI1/TNFRSF1A/UPF1/CDK4/C5AR1/CEBPB/ALPL/TLR4/ADM/LITAF/LILRA2/TLR5/NOTCH1/TLR1/SLC11A1/PTAFR/TLR6/IFNAR1/THBD/TRIB1/TLR2/IL1B/LYN/PDE4B/CXCL1/HCK/CSF2RB/SBNO2/PLCG2	32
GO:0032496	BP	GO:0032496	#N/A	response to lipopolysaccharide	30/421	327/17653	3.02205e-10	2.1099e-07	1.78725e-07	FOS/TNFRSF10C/PTGS2/PELI1/TNFRSF1A/UPF1/CDK4/C5AR1/CEBPB/ALPL/TLR4/ADM/LITAF/LILRA2/TLR5/NOTCH1/SLC11A1/PTAFR/IFNAR1/THBD/TRIB1/TLR2/IL1B/LYN/PDE4B/CXCL1/HCK/CSF2RB/SBNO2/PLCG2	30
GO:0001819	BP	GO:0001819	#N/A	positive regulation of cytokine production	33/421	411/17653	1.21944e-09	7.29747e-07	6.18154e-07	TLR8/FLOT1/BCL3/SULF2/F2RL1/PTGS2/PELI1/IL1RAP/C5AR1/CEBPB/IL6R/RNF135/TLR4/ADAM8/NLRP12/TLR5/IL17RA/TLR1/SEC14L1/SLC11A1/PTAFR/TLR6/FFAR2/PRKDC/CLEC4E/TLR2/IL1B/STAT5B/HPSE/PDE4B/HSPA1A/NFAM1/PLCG2	33
GO:0045088	BP	GO:0045088	#N/A	regulation of innate immune response	33/421	427/17653	3.18904e-09	1.66986e-06	1.41451e-06	RPS6KA5/TLR8/FLOT1/RNASEL/F2RL1/PELI1/CD300LF/CD300A/RNF135/PGLYRP1/TLR4/ADAM8/LILRA2/ICAM3/TLR5/TLR1/SEC14L1/CTSS/TLR6/IFNAR1/FFAR2/IFNGR2/CR1/PAK1/PRKDC/CLEC4E/TLR2/STAT5B/LYN/HSPA1A/HCK/RAF1/PLCG2	33
GO:0031349	BP	GO:0031349	#N/A	positive regulation of defense response	34/421	466/17653	7.868e-09	3.66212e-06	3.10211e-06	RPS6KA5/TLR8/FLOT1/F2RL1/PTGS2/PELI1/CD300LF/TNFRSF1A/CD300A/PGLYRP1/TLR4/ADAM8/NLRP12/LILRA2/ICAM3/TLR5/IL17RA/TLR1/SEC14L1/CTSS/TLR6/FFAR2/PAK1/PRKDC/CLEC4E/TLR2/IL1B/STAT5B/OSM/LYN/HSPA1A/HCK/RAF1/PLCG2	34
GO:0034121	BP	GO:0034121	#N/A	regulation of toll-like receptor signaling pathway	12/421	60/17653	1.43988e-08	6.03164e-06	5.10928e-06	FLOT1/F2RL1/PELI1/CD300LF/CD300A/TLR4/LILRA2/TLR5/TLR1/TLR6/TLR2/LYN	12
GO:0002218	BP	GO:0002218	#N/A	activation of innate immune response	26/421	301/17653	1.66672e-08	6.34716e-06	5.37656e-06	RPS6KA5/TLR8/FLOT1/F2RL1/PELI1/CD300LF/CD300A/PGLYRP1/TLR4/LILRA2/ICAM3/TLR5/TLR1/SEC14L1/CTSS/TLR6/FFAR2/PAK1/PRKDC/CLEC4E/TLR2/LYN/HSPA1A/HCK/RAF1/PLCG2	26
GO:0002758	BP	GO:0002758	#N/A	innate immune response-activating signal transduction	25/421	283/17653	2.02328e-08	7.06292e-06	5.98286e-06	RPS6KA5/TLR8/FLOT1/F2RL1/PELI1/CD300LF/CD300A/PGLYRP1/TLR4/LILRA2/ICAM3/TLR5/TLR1/SEC14L1/CTSS/TLR6/FFAR2/PAK1/CLEC4E/TLR2/LYN/HSPA1A/HCK/RAF1/PLCG2	25
GO:0045408	BP	GO:0045408	#N/A	regulation of interleukin-6 biosynthetic process	7/421	15/17653	2.27793e-08	7.3402e-06	6.21774e-06	CEBPB/GHRL/NLRP12/TLR1/PTAFR/TLR6/IL1B	7
GO:0045089	BP	GO:0045089	#N/A	positive regulation of innate immune response	28/421	353/17653	2.96311e-08	8.86606e-06	7.51027e-06	RPS6KA5/TLR8/FLOT1/F2RL1/PELI1/CD300LF/CD300A/PGLYRP1/TLR4/ADAM8/LILRA2/ICAM3/TLR5/TLR1/SEC14L1/CTSS/TLR6/FFAR2/PAK1/PRKDC/CLEC4E/TLR2/STAT5B/LYN/HSPA1A/HCK/RAF1/PLCG2	28
GO:0050900	BP	GO:0050900	#N/A	leukocyte migration	33/421	470/17653	3.3262e-08	9.28896e-06	7.8685e-06	TNFSF14/FPR1/F2RL1/TREM1/PECAM1/C5AR1/CD300A/IL6R/ADAM8/NLRP12/CXCL16/IL17RA/CEACAM3/PTAFR/FFAR2/SIRPA/THBD/MOSPD2/PIK3CD/PADI2/IL1B/PREX1/STAT5B/LYN/PDE4B/NOV/CXCL1/CSF3R/HCK/ITGA5/MMP9/F11R/DAPK2	33
GO:0042226	BP	GO:0042226	#N/A	interleukin-6 biosynthetic process	7/421	17/17653	6.60534e-08	1.72936e-05	1.46491e-05	CEBPB/GHRL/NLRP12/TLR1/PTAFR/TLR6/IL1B	7
GO:0032637	BP	GO:0032637	#N/A	interleukin-8 production	12/421	70/17653	8.82629e-08	2.1749e-05	1.84232e-05	TLR8/BCL3/F2RL1/TLR4/LILRA2/TLR5/TLR1/TLR6/FFAR2/TLR2/IL1B/HSPA1A	12
GO:0032103	BP	GO:0032103	#N/A	positive regulation of response to external stimulus	24/421	289/17653	1.25454e-07	2.91959e-05	2.47313e-05	TNFSF14/STX3/F2RL1/PTGS2/TNFRSF1A/C5AR1/GHRL/IL6R/NDEL1/TLR4/ADAM8/NLRP12/IL17RA/TLR6/PPM1F/FFAR2/THBD/MOSPD2/TLR2/IL1B/STAT5B/OSM/CXCL1/DAPK2	24
GO:0032677	BP	GO:0032677	#N/A	regulation of interleukin-8 production	11/421	63/17653	2.5161e-07	5.54735e-05	4.69905e-05	TLR8/BCL3/F2RL1/TLR4/TLR5/TLR1/TLR6/FFAR2/TLR2/IL1B/HSPA1A	11
GO:0071260	BP	GO:0071260	#N/A	cellular response to mechanical stimulus	12/421	78/17653	3.03347e-07	6.3536e-05	5.38201e-05	TNFSF14/TLR8/PTGS2/TNFRSF1A/TLR4/TLR5/MAP2K4/HDAC4/MAP3K2/IL1B/KCNJ2/SLC9A1	12
GO:0002221	BP	GO:0002221	#N/A	pattern recognition receptor signaling pathway	18/421	181/17653	3.49127e-07	6.96425e-05	5.89928e-05	TLR8/FLOT1/F2RL1/PELI1/CD300LF/CD300A/PGLYRP1/TLR4/LILRA2/TLR5/TLR1/SEC14L1/CTSS/TLR6/FFAR2/TLR2/LYN/HSPA1A	18
GO:0071496	BP	GO:0071496	#N/A	cellular response to external stimulus	24/421	307/17653	3.82546e-07	7.17705e-05	6.07954e-05	TNFSF14/TLR8/LAMP2/NCOA1/FOS/RALB/PTGS2/TNFRSF1A/TLR4/TLR5/MAP3K5/ULK1/FNIP1/MAP2K4/HDAC4/SH3GLB1/MAP3K2/IL1B/KCNJ2/LYN/DSC2/NUAK2/SLC9A1/CBS	24
GO:0030595	BP	GO:0030595	#N/A	leukocyte chemotaxis	19/421	202/17653	3.94061e-07	7.17705e-05	6.07954e-05	TNFSF14/F2RL1/C5AR1/IL6R/ADAM8/CXCL16/IL17RA/FFAR2/MOSPD2/PIK3CD/PADI2/IL1B/PREX1/LYN/PDE4B/NOV/CXCL1/CSF3R/DAPK2	19
GO:0071216	BP	GO:0071216	#N/A	cellular response to biotic stimulus	19/421	204/17653	4.58916e-07	8.01e-05	6.78511e-05	APAF1/UPF1/CDK4/CEBPB/TLR4/LITAF/LILRA2/TLR5/TLR1/PTAFR/TLR6/TRIB1/TLR2/IL1B/GSK3B/LYN/PDE4B/HCK/SBNO2	19
GO:0060326	BP	GO:0060326	#N/A	cell chemotaxis	22/421	273/17653	7.0427e-07	0.000118008	9.99619e-05	TNFSF14/FPR1/F2RL1/C5AR1/EPHB1/IL6R/ADAM8/CXCL16/IL17RA/NOTCH1/FFAR2/MOSPD2/PIK3CD/PADI2/IL1B/PREX1/LYN/PDE4B/NOV/CXCL1/CSF3R/DAPK2	22
GO:0032757	BP	GO:0032757	#N/A	positive regulation of interleukin-8 production	9/421	45/17653	9.48707e-07	0.000152851	0.000129477	TLR8/F2RL1/TLR4/TLR5/TLR1/FFAR2/TLR2/IL1B/HSPA1A	9
GO:0032635	BP	GO:0032635	#N/A	interleukin-6 production	14/421	120/17653	1.04287e-06	0.0001618	0.000137057	TLR8/F2RL1/IL1RAP/CEBPB/GHRL/IL6R/TLR4/NLRP12/LILRA2/TLR1/PTAFR/TLR6/TLR2/IL1B	14
GO:0097529	BP	GO:0097529	#N/A	myeloid leukocyte migration	17/421	177/17653	1.20522e-06	0.00018031	0.000152737	PECAM1/C5AR1/CD300A/IL6R/ADAM8/IL17RA/MOSPD2/PIK3CD/IL1B/PREX1/STAT5B/LYN/PDE4B/NOV/CXCL1/CSF3R/DAPK2	17
GO:0002755	BP	GO:0002755	#N/A	MyD88-dependent toll-like receptor signaling pathway	8/421	36/17653	1.6494e-06	0.000238253	0.000201819	TLR8/CD300LF/CD300A/TLR4/TLR5/TLR1/TLR6/TLR2	8
GO:0071219	BP	GO:0071219	#N/A	cellular response to molecule of bacterial origin	17/421	182/17653	1.77518e-06	0.000247875	0.00020997	UPF1/CDK4/CEBPB/TLR4/LITAF/LILRA2/TLR5/TLR1/PTAFR/TLR6/TRIB1/TLR2/IL1B/LYN/PDE4B/HCK/SBNO2	17
GO:0002521	BP	GO:0002521	#N/A	leukocyte differentiation	30/421	483/17653	1.88371e-06	0.000254544	0.00021562	BCL3/STAT3/GAB2/FOS/F2RL1/TFRC/RASSF2/CEBPB/PGLYRP1/TLR4/ADAM8/LGALS1/BCL6/FNIP1/HDAC4/PIK3CD/CR1/TRIB1/PRKDC/CLEC4E/TLR2/PREX1/STAT5B/LYN/LILRB3/NFAM1/MMP9/CDK6/SBNO2/PLCG2	30
GO:1901216	BP	GO:1901216	#N/A	positive regulation of neuron death	11/421	78/17653	2.30613e-06	0.000301886	0.000255722	FOS/PICALM/TLR4/ZNF746/MAP3K5/CDK5R1/MAP2K4/TLR6/HDAC4/PIN1/GSK3B	11
GO:0032675	BP	GO:0032675	#N/A	regulation of interleukin-6 production	13/421	111/17653	2.42338e-06	0.000307622	0.00026058	TLR8/F2RL1/IL1RAP/CEBPB/GHRL/IL6R/TLR4/NLRP12/TLR1/PTAFR/TLR6/TLR2/IL1B	13
GO:0002224	BP	GO:0002224	#N/A	toll-like receptor signaling pathway	14/421	135/17653	4.29491e-06	0.000529158	0.000448239	TLR8/FLOT1/F2RL1/PELI1/CD300LF/CD300A/TLR4/LILRA2/TLR5/TLR1/CTSS/TLR6/TLR2/LYN	14
GO:0034123	BP	GO:0034123	#N/A	positive regulation of toll-like receptor signaling pathway	6/421	20/17653	5.18199e-06	0.000617227	0.000522841	FLOT1/F2RL1/PELI1/TLR5/TLR1/TLR2	6
GO:0097530	BP	GO:0097530	#N/A	granulocyte migration	13/421	119/17653	5.30441e-06	0.000617227	0.000522841	PECAM1/C5AR1/CD300A/ADAM8/IL17RA/MOSPD2/PIK3CD/IL1B/PREX1/PDE4B/CXCL1/CSF3R/DAPK2	13
GO:0042089	BP	GO:0042089	#N/A	cytokine biosynthetic process	12/421	105/17653	7.63437e-06	0.000864335	0.000732161	TLR8/BCL3/IL1RAP/CEBPB/GHRL/TLR4/NLRP12/TLR1/PTAFR/TLR6/IL1B/STAT5B	12
GO:0034134	BP	GO:0034134	#N/A	toll-like receptor 2 signaling pathway	5/421	13/17653	8.27925e-06	0.000905081	0.000766677	F2RL1/TLR1/TLR6/TLR2/LYN	5
GO:0042107	BP	GO:0042107	#N/A	cytokine metabolic process	12/421	106/17653	8.42639e-06	0.000905081	0.000766677	TLR8/BCL3/IL1RAP/CEBPB/GHRL/TLR4/NLRP12/TLR1/PTAFR/TLR6/IL1B/STAT5B	12
GO:0032755	BP	GO:0032755	#N/A	positive regulation of interleukin-6 production	10/421	74/17653	9.84159e-06	0.00103066	0.000873053	TLR8/F2RL1/IL1RAP/IL6R/TLR4/TLR1/PTAFR/TLR6/TLR2/IL1B	10
GO:0098543	BP	GO:0098543	#N/A	detection of other organism	5/421	14/17653	1.26269e-05	0.0012901	0.00109282	PGLYRP1/TLR4/TLR1/TLR6/TLR2	5
GO:0042035	BP	GO:0042035	#N/A	regulation of cytokine biosynthetic process	11/421	95/17653	1.61061e-05	0.0016033	0.00135812	TLR8/BCL3/CEBPB/GHRL/TLR4/NLRP12/TLR1/PTAFR/TLR6/IL1B/STAT5B	11
GO:0050707	BP	GO:0050707	#N/A	regulation of cytokine secretion	15/421	172/17653	1.64578e-05	0.0016033	0.00135812	TLR8/F2RL1/IL1RAP/GHRL/TLR4/NLRP12/TLR5/IL17RA/TLR1/TLR6/FFAR2/CLEC4E/TLR2/IL1B/LYN	15
GO:0044262	BP	GO:0044262	#N/A	cellular carbohydrate metabolic process	19/421	262/17653	1.82902e-05	0.00174131	0.00147503	PFKFB4/STAT3/DGAT2/PYGL/MGAM/HK2/GK/IMPA2/INPP5A/B3GNT8/MIDN/PTAFR/IRS2/HDAC4/PDK3/GSK3B/PGD/MANBA/NDST1	19
GO:0071222	BP	GO:0071222	#N/A	cellular response to lipopolysaccharide	15/421	174/17653	1.88854e-05	0.00174482	0.00147801	UPF1/CDK4/CEBPB/TLR4/LITAF/LILRA2/TLR5/PTAFR/TRIB1/TLR2/IL1B/LYN/PDE4B/HCK/SBNO2	15
GO:0034122	BP	GO:0034122	#N/A	negative regulation of toll-like receptor signaling pathway	7/421	36/17653	1.91601e-05	0.00174482	0.00147801	F2RL1/CD300LF/CD300A/TLR4/LILRA2/TLR6/LYN	7
GO:0050663	BP	GO:0050663	#N/A	cytokine secretion	16/421	196/17653	1.98082e-05	0.00176546	0.00149548	TLR8/F2RL1/IL1RAP/GHRL/TLR4/NLRP12/TLR5/IL17RA/NOTCH1/TLR1/TLR6/FFAR2/CLEC4E/TLR2/IL1B/LYN	16
GO:1990266	BP	GO:1990266	#N/A	neutrophil migration	11/421	99/17653	2.3876e-05	0.00208368	0.00176505	PECAM1/C5AR1/ADAM8/MOSPD2/PIK3CD/IL1B/PREX1/PDE4B/CXCL1/CSF3R/DAPK2	11
GO:0045785	BP	GO:0045785	1	positive regulation of cell adhesion	24/421	392/17653	2.5743e-05	0.00220076	0.00186422	TNFSF14/STX3/FLOT1/TFRC/SIRPB1/ADAM8/FLCN/LGALS1/FLOT2/BCL6/PTAFR/DOCK5/PPM1F/SIRPA/PAK1/IL1B/PREX1/STAT5B/GSK3B/LYN/ITGA5/CDK6/IQGAP1/NINJ1	24
GO:0031663	BP	GO:0031663	#N/A	lipopolysaccharide-mediated signaling pathway	8/421	54/17653	3.89704e-05	0.00326494	0.00276566	TLR4/LILRA2/PTAFR/TRIB1/TLR2/IL1B/LYN/HCK	8
GO:0050729	BP	GO:0050729	#N/A	positive regulation of inflammatory response	12/421	124/17653	4.14727e-05	0.00340646	0.00288554	PTGS2/TNFRSF1A/TLR4/ADAM8/NLRP12/IL17RA/TLR6/FFAR2/TLR2/IL1B/STAT5B/OSM	12
GO:0033002	BP	GO:0033002	#N/A	muscle cell proliferation	16/421	211/17653	4.87582e-05	0.00392785	0.0033272	STAT3/PTGS2/RXRA/EPHB1/IL6R/MAP3K5/NOTCH1/PTAFR/JARID2/HDAC4/PAK1/TRIB1/PRKDC/NOV/CFLAR/MMP9	16
GO:0002573	BP	GO:0002573	#N/A	myeloid leukocyte differentiation	15/421	191/17653	5.60353e-05	0.0044289	0.00375164	GAB2/FOS/F2RL1/TFRC/RASSF2/CEBPB/TLR4/PIK3CD/TRIB1/TLR2/LYN/LILRB3/MMP9/CDK6/SBNO2	15
GO:0042108	BP	GO:0042108	#N/A	positive regulation of cytokine biosynthetic process	8/421	57/17653	5.81489e-05	0.00451085	0.00382105	TLR8/BCL3/TLR4/TLR1/PTAFR/TLR6/IL1B/STAT5B	8
GO:0002328	BP	GO:0002328	#N/A	pro-B cell differentiation	4/421	10/17653	5.97564e-05	0.00455127	0.00385529	FLCN/NOTCH1/FNIP1/PRKDC	4
GO:0050764	BP	GO:0050764	#N/A	regulation of phagocytosis	9/421	74/17653	6.42806e-05	0.00480842	0.00407312	F2RL1/SIRPB1/CD300LF/CD300A/SLC11A1/SIRPA/TLR2/IL1B/HCK	9
GO:0098581	BP	GO:0098581	#N/A	detection of external biotic stimulus	5/421	19/17653	6.64532e-05	0.00488373	0.00413691	PGLYRP1/TLR4/TLR1/TLR6/TLR2	5
GO:0042326	BP	GO:0042326	#N/A	negative regulation of phosphorylation	26/421	473/17653	7.37401e-05	0.00532582	0.0045114	STAT3/SH3BP5L/RNF149/F2RL1/RASSF2/CDK4/CD300A/TLR4/NLRP12/FLCN/STRAP/MIDN/PPM1F/SORL1/IRS2/HDAC4/TRIB1/PRKDC/IL1B/PIN1/PREX1/LYN/DUSP1/CDK6/MVP/FAM129A	26
GO:0070997	BP	GO:0070997	#N/A	neuron death	20/421	316/17653	7.66726e-05	0.00544375	0.0046113	APAF1/STAT3/FOS/PICALM/C5AR1/EPHB1/CEBPB/TLR4/ZNF746/ADAM8/MAP3K5/CDK5R1/MAP2K4/TLR6/EGLN1/SORL1/HDAC4/PIN1/GSK3B/SLC9A1	20
GO:0043405	BP	GO:0043405	#N/A	regulation of MAP kinase activity	21/421	344/17653	8.53731e-05	0.005878	0.00497914	FPR1/C5AR1/MAP3K3/CD300A/GHRL/TLR4/ADAM8/MAP3K5/MAP2K4/TLR6/SORL1/MAP3K2/PAK1/TRIB1/PROK2/IL1B/LYN/DUSP1/IQGAP1/TGFA/RAF1	21
GO:0003012	BP	GO:0003012	#N/A	muscle system process	25/421	450/17653	8.55951e-05	0.005878	0.00497914	SULF2/PTGS2/COL4A3BP/PXN/GHRL/MYBPH/NDUFS6/TPCN2/MAP2K4/PTAFR/DOCK5/JARID2/HDAC4/PAK1/MYBPC3/PROK2/IL1B/PIN1/KCNJ2/DSC2/PDE4B/CFLAR/SLC9A1/CAMK2G/DYSF	25
GO:0045730	BP	GO:0045730	#N/A	respiratory burst	6/421	32/17653	9.50687e-05	0.00642327	0.00544103	NCF1/SLC11A1/NCF4/PIK3CD/HCK/NCF2	6
GO:0050715	BP	GO:0050715	#N/A	positive regulation of cytokine secretion	11/421	116/17653	0.000103711	0.00680167	0.00576156	TLR8/F2RL1/IL1RAP/TLR4/NLRP12/IL17RA/TLR1/FFAR2/CLEC4E/TLR2/IL1B	11
GO:0042113	BP	GO:0042113	#N/A	B cell activation	18/421	273/17653	0.000103917	0.00680167	0.00576156	SKAP2/BCL3/TFRC/PELI1/LAT2/CD300A/TLR4/LGALS1/BCL6/FNIP1/IRS2/HDAC4/PIK3CD/PRKDC/STAT5B/LYN/NFAM1/PLCG2	18
GO:0030335	BP	GO:0030335	#N/A	positive regulation of cell migration	26/421	486/17653	0.000114428	0.00737444	0.00624675	TNFSF14/F2RL1/PTGS2/C5AR1/MAP3K3/IL6R/NUMB/ADAM8/CXCL16/NOTCH1/PTAFR/DOCK5/PPM1F/IRS2/HDAC4/MOSPD2/PIK3CD/PAK1/IL1B/PREX1/LYN/CXCL1/ITGA5/MMP9/DAPK2/IQGAP1	26
GO:1901653	BP	GO:1901653	#N/A	cellular response to peptide	21/421	353/17653	0.000122649	0.00778448	0.00659408	STAT3/RNASEL/ADCY4/PXN/CDK4/GHRL/NDEL1/TLR4/ATP6V0B/TLR6/IRS2/PAK1/PRKDC/IL1B/STAT5B/GSK3B/LYN/ATP6V1B2/CFLAR/ATP6V0D1/SLC9A1	21
GO:0006953	BP	GO:0006953	#N/A	acute-phase response	7/421	48/17653	0.000132109	0.0080079	0.00678333	STAT3/PTGS2/SERPINA1/IL1RN/CEBPB/IL6R/IL1B	7
GO:0042110	BP	GO:0042110	#N/A	T cell activation	25/421	463/17653	0.000133835	0.0080079	0.00678333	TNFSF14/BCL3/STAT3/F2RL1/TFRC/SIRPB1/PELI1/CEBPB/CD300A/ADAM8/LGALS1/FLOT2/BCL6/SLC11A1/TREML2/SIRPA/PIK3CD/CR1/PAK1/PRKDC/CLEC4E/IL1B/PREX1/STAT5B/LYN	25
GO:1901652	BP	GO:1901652	#N/A	response to peptide	26/421	491/17653	0.000134785	0.0080079	0.00678333	STAT3/RNASEL/PTGS2/ADCY4/PXN/CDK4/GHRL/NDEL1/TLR4/ADM/ATP6V0B/NOTCH1/TLR6/IRS2/PAK1/PRKDC/TLR2/IL1B/STAT5B/GSK3B/LYN/ATP6V1B2/CFLAR/ATP6V0D1/SLC9A1/IQGAP1	26
GO:0032490	BP	GO:0032490	#N/A	detection of molecule of bacterial origin	4/421	12/17653	0.000135606	0.0080079	0.00678333	TLR4/TLR1/TLR6/TLR2	4
GO:0018212	BP	GO:0018212	#N/A	peptidyl-tyrosine modification	22/421	382/17653	0.000135727	0.0080079	0.00678333	TPST1/STAT3/UNC119/SH3BP5L/SLA/TNFRSF1A/EPHB1/CD300A/GHRL/IL6R/NCF1/MAP2K4/CSF2RA/STAT5B/OSM/LYN/HCK/ITGA5/CSF2RB/MVP/IQGAP1/TGFA	22
GO:0006909	BP	GO:0006909	#N/A	phagocytosis	20/421	330/17653	0.000138131	0.00803651	0.00680757	FCGR2A/RAB20/F2RL1/SIRPB1/CD300LF/PECAM1/CD300A/CD93/CD302/ICAM3/SLC11A1/NCF4/SIRPA/PAK1/TLR2/IL1B/LYN/HCK/NCF2/PLCG2	20
GO:0009595	BP	GO:0009595	#N/A	detection of biotic stimulus	5/421	22/17653	0.00014187	0.00814103	0.00689611	PGLYRP1/TLR4/TLR1/TLR6/TLR2	5
GO:0007249	BP	GO:0007249	#N/A	I-kappaB kinase/NF-kappaB signaling	17/421	256/17653	0.000147612	0.00829228	0.00702423	TLR8/BCL3/CANT1/F2RL1/PELI1/TNFRSF1A/MAP3K3/TLR4/LITAF/NLRP12/USP10/LGALS1/TLR6/TLR2/IL1B/PELI2/CFLAR	17
GO:1901214	BP	GO:1901214	#N/A	regulation of neuron death	18/421	281/17653	0.000149373	0.00829228	0.00702423	STAT3/FOS/PICALM/C5AR1/EPHB1/CEBPB/TLR4/ZNF746/ADAM8/MAP3K5/CDK5R1/MAP2K4/TLR6/EGLN1/SORL1/HDAC4/PIN1/GSK3B	18
GO:0042116	BP	GO:0042116	#N/A	macrophage activation	8/421	65/17653	0.000150445	0.00829228	0.00702423	TLR8/CD93/TLR4/TLR1/SLC11A1/TLR6/TLR2/SBNO2	8
GO:0052548	BP	GO:0052548	#N/A	regulation of endopeptidase activity	23/421	414/17653	0.00016339	0.00888884	0.00752957	TNFSF14/APAF1/STAT3/PLAUR/TIMP2/TNFRSF10C/PTGS2/PICALM/SERPINA1/PI3/RPS6KA1/NLRP12/MAP3K5/FNIP1/PPM1F/SORL1/CR1/LYN/CFLAR/DNAJB6/MMP9/MEFV/RAF1	23
GO:0046777	BP	GO:0046777	#N/A	protein autophosphorylation	16/421	235/17653	0.000172815	0.00928107	0.00786181	SLA/RASSF2/MAP3K3/EPHB1/PIM3/NLRP12/ULK1/PAK1/GSK3B/LYN/HCK/MVP/DAPK2/IQGAP1/MAK/CAMK2G	16
GO:0060396	BP	GO:0060396	#N/A	growth hormone receptor signaling pathway	5/421	23/17653	0.000177751	0.0094253	0.00798399	STAT3/PXN/GHRL/STAT5B/LYN	5
GO:0032611	BP	GO:0032611	#N/A	interleukin-1 beta production	8/421	67/17653	0.000186515	0.00976637	0.0082729	TLR8/F2RL1/GHRL/TLR4/NLRP12/TLR6/IL1B/MEFV	8
GO:0016045	BP	GO:0016045	#N/A	detection of bacterium	4/421	13/17653	0.000192195	0.00993959	0.00841964	PGLYRP1/TLR1/TLR6/TLR2	4
GO:0071621	BP	GO:0071621	#N/A	granulocyte chemotaxis	10/421	105/17653	0.000205203	0.0104829	0.00887984	C5AR1/IL17RA/MOSPD2/PIK3CD/IL1B/PREX1/PDE4B/CXCL1/CSF3R/DAPK2	10
GO:0030099	BP	GO:0030099	#N/A	myeloid cell differentiation	22/421	394/17653	0.000210275	0.0106125	0.00898967	STAT3/GAB2/FOS/F2RL1/TFRC/RASSF2/CEBPB/TLR4/HIST1H3D/BCL6/PIK3CD/TRIB1/TLR2/STAT5B/LYN/LILRB3/CSF3R/HSPA1A/MMP9/ACTN1/CDK6/SBNO2	22
GO:0071378	BP	GO:0071378	#N/A	cellular response to growth hormone stimulus	5/421	24/17653	0.00022016	0.01085	0.00919084	STAT3/PXN/GHRL/STAT5B/LYN	5
GO:2000482	BP	GO:2000482	#N/A	regulation of interleukin-8 secretion	5/421	24/17653	0.00022016	0.01085	0.00919084	F2RL1/TLR1/TLR6/FFAR2/TLR2	5
GO:0090257	BP	GO:0090257	#N/A	regulation of muscle system process	16/421	242/17653	0.000241303	0.0117537	0.00995634	PTGS2/GHRL/MYBPH/PTAFR/DOCK5/JARID2/HDAC4/PAK1/MYBPC3/PROK2/PIN1/KCNJ2/DSC2/PDE4B/SLC9A1/CAMK2G	16
GO:0030593	BP	GO:0030593	#N/A	neutrophil chemotaxis	9/421	88/17653	0.000247856	0.0119341	0.0101092	C5AR1/MOSPD2/PIK3CD/IL1B/PREX1/PDE4B/CXCL1/CSF3R/DAPK2	9
GO:0006022	BP	GO:0006022	#N/A	aminoglycan metabolic process	13/421	172/17653	0.000253255	0.0120555	0.010212	ABCC5/B4GALT5/CTBS/PGLYRP1/ST3GAL2/B3GNT8/ST3GAL4/IDS/IL1B/HPSE/CHSY1/SLC9A1/NDST1	13
GO:0070304	BP	GO:0070304	#N/A	positive regulation of stress-activated protein kinase signaling cascade	12/421	152/17653	0.000291345	0.0137129	0.0116159	F2RL1/RASSF2/MAP3K3/NCF1/TLR4/MAP3K5/MAP2K4/TLR6/MAP3K2/PAK1/IL1B/LYN	12
GO:0002685	BP	GO:0002685	#N/A	regulation of leukocyte migration	13/421	176/17653	0.000316876	0.0145528	0.0123274	TNFSF14/F2RL1/C5AR1/CD300A/IL6R/ADAM8/PTAFR/MOSPD2/PADI2/LYN/NOV/CXCL1/DAPK2	13
GO:0043154	BP	GO:0043154	#N/A	negative regulation of cysteine-type endopeptidase activity involved in apoptotic process	9/421	91/17653	0.000319341	0.0145528	0.0123274	TNFSF14/PLAUR/TNFRSF10C/PTGS2/RPS6KA1/FNIP1/DNAJB6/MMP9/RAF1	9
GO:0018108	BP	GO:0018108	#N/A	peptidyl-tyrosine phosphorylation	21/421	379/17653	0.000322981	0.0145528	0.0123274	STAT3/UNC119/SH3BP5L/SLA/TNFRSF1A/EPHB1/CD300A/GHRL/IL6R/NCF1/MAP2K4/CSF2RA/STAT5B/OSM/LYN/HCK/ITGA5/CSF2RB/MVP/IQGAP1/TGFA	21
GO:0002688	BP	GO:0002688	#N/A	regulation of leukocyte chemotaxis	10/421	111/17653	0.000323087	0.0145528	0.0123274	TNFSF14/F2RL1/C5AR1/IL6R/MOSPD2/PADI2/LYN/NOV/CXCL1/DAPK2	10
GO:2000484	BP	GO:2000484	#N/A	positive regulation of interleukin-8 secretion	4/421	15/17653	0.000353278	0.0157434	0.013336	F2RL1/TLR1/FFAR2/TLR2	4
GO:0050727	BP	GO:0050727	#N/A	regulation of inflammatory response	22/421	411/17653	0.000376978	0.0166227	0.0140808	PTGS2/TNFRSF1A/C5AR1/GHRL/PGLYRP1/TLR4/ADAM8/NLRP12/IL17RA/BCL6/TLR6/FFAR2/CR1/TLR2/IL1B/STAT5B/OSM/LYN/NOV/HCK/MEFV/SBNO2	22
GO:0010575	BP	GO:0010575	#N/A	positive regulation of vascular endothelial growth factor production	5/421	27/17653	0.00039426	0.0168687	0.0142892	SULF2/PTGS2/C5AR1/IL1B/HPSE	5
GO:0002532	BP	GO:0002532	#N/A	production of molecular mediator involved in inflammatory response	7/421	57/17653	0.000394637	0.0168687	0.0142892	ALOX5/SNAP23/TLR4/IL17RA/TLR6/LYN/MEFV	7
GO:0045576	BP	GO:0045576	#N/A	mast cell activation	7/421	57/17653	0.000394637	0.0168687	0.0142892	GAB2/CD300LF/SNAP23/LAT2/CD300A/PIK3CD/LYN	7
GO:0052547	BP	GO:0052547	#N/A	regulation of peptidase activity	23/421	441/17653	0.000402878	0.0170471	0.0144402	TNFSF14/APAF1/STAT3/PLAUR/TIMP2/TNFRSF10C/PTGS2/PICALM/SERPINA1/PI3/RPS6KA1/NLRP12/MAP3K5/FNIP1/PPM1F/SORL1/CR1/LYN/CFLAR/DNAJB6/MMP9/MEFV/RAF1	23
GO:0030100	BP	GO:0030100	#N/A	regulation of endocytosis	15/421	229/17653	0.00041328	0.0173123	0.0146649	FLOT1/UNC119/RAB20/F2RL1/SIRPB1/PICALM/CD300LF/CD300A/PACSIN2/SLC11A1/SIRPA/TLR2/IL1B/HCK/PLCG2	15
GO:0072574	BP	GO:0072574	#N/A	hepatocyte proliferation	4/421	16/17653	0.00046221	0.0189574	0.0160585	SULF2/CEBPB/RPS6KA1/CFLAR	4
GO:0072575	BP	GO:0072575	#N/A	epithelial cell proliferation involved in liver morphogenesis	4/421	16/17653	0.00046221	0.0189574	0.0160585	SULF2/CEBPB/RPS6KA1/CFLAR	4
GO:0002675	BP	GO:0002675	#N/A	positive regulation of acute inflammatory response	5/421	28/17653	0.000470654	0.0189574	0.0160585	PTGS2/ADAM8/FFAR2/IL1B/OSM	5
GO:0072606	BP	GO:0072606	#N/A	interleukin-8 secretion	5/421	28/17653	0.000470654	0.0189574	0.0160585	F2RL1/TLR1/TLR6/FFAR2/TLR2	5
GO:0050867	BP	GO:0050867	#N/A	positive regulation of cell activation	20/421	363/17653	0.000478595	0.0190937	0.0161739	TNFSF14/GAB2/F2RL1/TFRC/SIRPB1/PELI1/TLR4/ADAM8/RPS6KA1/LGALS1/FLOT2/BCL6/PTAFR/TLR6/SIRPA/IRS2/PAK1/IL1B/STAT5B/LYN	20
GO:0009612	BP	GO:0009612	#N/A	response to mechanical stimulus	14/421	209/17653	0.000510751	0.0201843	0.0170977	TNFSF14/TLR8/FOS/PTGS2/TNFRSF1A/TLR4/TLR5/MAP2K4/HDAC4/MAP3K2/IL1B/KCNJ2/SLC9A1/RAF1	14
GO:0071375	BP	GO:0071375	#N/A	cellular response to peptide hormone stimulus	18/421	312/17653	0.000530727	0.0207777	0.0176004	STAT3/RNASEL/ADCY4/PXN/CDK4/GHRL/NDEL1/ATP6V0B/IRS2/PAK1/PRKDC/IL1B/STAT5B/LYN/ATP6V1B2/CFLAR/ATP6V0D1/SLC9A1	18
GO:0006826	BP	GO:0006826	#N/A	iron ion transport	7/421	60/17653	0.000542245	0.0210321	0.0178159	TFRC/PICALM/ATP6V0B/SLC11A1/STEAP4/ATP6V1B2/ATP6V0D1	7
GO:0032728	BP	GO:0032728	#N/A	positive regulation of interferon-beta production	5/421	29/17653	0.000557677	0.0214322	0.0181548	TLR8/FLOT1/RNF135/TLR4/TLR2	5
GO:0010832	BP	GO:0010832	#N/A	negative regulation of myotube differentiation	4/421	17/17653	0.00059311	0.0221834	0.0187911	NOTCH1/HDAC4/NOV/CFLAR	4
GO:0034143	BP	GO:0034143	#N/A	regulation of toll-like receptor 4 signaling pathway	4/421	17/17653	0.00059311	0.0221834	0.0187911	F2RL1/PELI1/LILRA2/LYN	4
GO:0072576	BP	GO:0072576	#N/A	liver morphogenesis	4/421	17/17653	0.00059311	0.0221834	0.0187911	SULF2/CEBPB/RPS6KA1/CFLAR	4
GO:0030888	BP	GO:0030888	#N/A	regulation of B cell proliferation	7/421	61/17653	0.000600173	0.0222489	0.0188466	TFRC/PELI1/CD300A/TLR4/BCL6/IRS2/LYN	7
GO:0002683	BP	GO:0002683	#N/A	negative regulation of immune system process	22/421	426/17653	0.00061059	0.0223346	0.0189193	F2RL1/PELI1/CD300LF/CEBPB/CD300A/PGLYRP1/TLR4/NLRP12/LILRA2/NOTCH1/SEC14L1/BCL6/TLR6/CR1/TRIB1/PRKDC/PADI2/STAT5B/LYN/LILRB3/NOV/CDK6	22
GO:0006937	BP	GO:0006937	#N/A	regulation of muscle contraction	12/421	165/17653	0.00061315	0.0223346	0.0189193	PTGS2/GHRL/MYBPH/PTAFR/DOCK5/HDAC4/MYBPC3/PROK2/KCNJ2/DSC2/PDE4B/SLC9A1	12
GO:0043434	BP	GO:0043434	#N/A	response to peptide hormone	22/421	427/17653	0.000629886	0.0227465	0.0192681	STAT3/RNASEL/PTGS2/ADCY4/PXN/CDK4/GHRL/NDEL1/ADM/ATP6V0B/IRS2/PAK1/PRKDC/TLR2/IL1B/STAT5B/LYN/ATP6V1B2/CFLAR/ATP6V0D1/SLC9A1/IQGAP1	22
GO:0002279	BP	GO:0002279	#N/A	mast cell activation involved in immune response	6/421	45/17653	0.000658051	0.0233608	0.0197885	GAB2/SNAP23/LAT2/CD300A/PIK3CD/LYN	6
GO:0043303	BP	GO:0043303	#N/A	mast cell degranulation	6/421	45/17653	0.000658051	0.0233608	0.0197885	GAB2/SNAP23/LAT2/CD300A/PIK3CD/LYN	6
GO:0070542	BP	GO:0070542	#N/A	response to fatty acid	8/421	81/17653	0.000688576	0.024239	0.0205324	PTGS2/DGAT2/ACSL1/CDK4/PTAFR/FFAR2/TLR2/PDK3	8
GO:0043281	BP	GO:0043281	#N/A	regulation of cysteine-type endopeptidase activity involved in apoptotic process	14/421	216/17653	0.00070755	0.0246994	0.0209224	TNFSF14/APAF1/PLAUR/TNFRSF10C/PTGS2/RPS6KA1/NLRP12/MAP3K5/FNIP1/PPM1F/CFLAR/DNAJB6/MMP9/RAF1	14
GO:0051051	BP	GO:0051051	#N/A	negative regulation of transport	23/421	460/17653	0.000719763	0.0249181	0.0211076	TLR8/UNC119/F2RL1/PTGS2/PICALM/CD300LF/CD300A/OAZ2/GHRL/PACSIN2/PIM3/NLRP12/NOTCH1/REM2/MIDN/TLR6/IRS2/TLR2/IL1B/OSM/NOV/HSPA1A/MMP9	23
GO:0043406	BP	GO:0043406	#N/A	positive regulation of MAP kinase activity	16/421	268/17653	0.000741027	0.0252793	0.0214136	FPR1/C5AR1/MAP3K3/GHRL/TLR4/ADAM8/MAP3K5/MAP2K4/TLR6/MAP3K2/PAK1/PROK2/IL1B/IQGAP1/TGFA/RAF1	16
GO:0032612	BP	GO:0032612	#N/A	interleukin-1 production	8/421	82/17653	0.000747435	0.0252793	0.0214136	TLR8/F2RL1/GHRL/TLR4/NLRP12/TLR6/IL1B/MEFV	8
GO:0002320	BP	GO:0002320	#N/A	lymphoid progenitor cell differentiation	4/421	18/17653	0.000748302	0.0252793	0.0214136	FLCN/NOTCH1/FNIP1/PRKDC	4
GO:0006691	BP	GO:0006691	#N/A	leukotriene metabolic process	5/421	31/17653	0.000767285	0.0255092	0.0216083	ALOX5/CYP4F3/MGST3/TLR2/ALOX5AP	5
GO:0034142	BP	GO:0034142	#N/A	toll-like receptor 4 signaling pathway	5/421	31/17653	0.000767285	0.0255092	0.0216083	F2RL1/PELI1/TLR4/LILRA2/LYN	5
GO:0046330	BP	GO:0046330	#N/A	positive regulation of JNK cascade	10/421	124/17653	0.000778257	0.0256702	0.0217447	F2RL1/RASSF2/NCF1/TLR4/MAP3K5/MAP2K4/TLR6/MAP3K2/PAK1/IL1B	10
GO:0001933	BP	GO:0001933	#N/A	negative regulation of protein phosphorylation	22/421	435/17653	0.000804294	0.0263218	0.0222967	SH3BP5L/RNF149/F2RL1/RASSF2/CDK4/CD300A/TLR4/NLRP12/FLCN/STRAP/PPM1F/SORL1/TRIB1/PRKDC/IL1B/PIN1/PREX1/LYN/DUSP1/CDK6/MVP/FAM129A	22
GO:0002696	BP	GO:0002696	#N/A	positive regulation of leukocyte activation	19/421	351/17653	0.000812884	0.0263967	0.0223601	TNFSF14/GAB2/F2RL1/TFRC/SIRPB1/PELI1/TLR4/ADAM8/LGALS1/FLOT2/BCL6/PTAFR/TLR6/SIRPA/IRS2/PAK1/IL1B/STAT5B/LYN	19
GO:0001818	BP	GO:0001818	#N/A	negative regulation of cytokine production	15/421	245/17653	0.000832442	0.0266511	0.0225757	RPS6KA5/TLR8/BCL3/F2RL1/GHRL/RNF135/UBE2L6/PGLYRP1/TLR4/NLRP12/BCL6/SLC11A1/TLR6/PIN1/MEFV	15
GO:0002448	BP	GO:0002448	#N/A	mast cell mediated immunity	6/421	47/17653	0.000833444	0.0266511	0.0225757	GAB2/SNAP23/LAT2/CD300A/PIK3CD/LYN	6
GO:1903426	BP	GO:1903426	#N/A	regulation of reactive oxygen species biosynthetic process	8/421	84/17653	0.000877289	0.0278406	0.0235833	STAT3/PTGS2/TLR4/TLR5/TLR6/HDAC4/IL1B/CFLAR	8
GO:0010574	BP	GO:0010574	#N/A	regulation of vascular endothelial growth factor production	5/421	32/17653	0.00089177	0.0280874	0.0237923	SULF2/PTGS2/C5AR1/IL1B/HPSE	5
GO:0071902	BP	GO:0071902	#N/A	positive regulation of protein serine/threonine kinase activity	19/421	355/17653	0.000929702	0.0284402	0.0240911	FPR1/RALB/ACSL1/C5AR1/MAP3K3/GHRL/TLR4/ADAM8/MAP3K5/CDK5R1/MAP2K4/TLR6/MAP3K2/PAK1/PROK2/IL1B/IQGAP1/TGFA/RAF1	19
GO:0002902	BP	GO:0002902	#N/A	regulation of B cell apoptotic process	4/421	19/17653	0.000930128	0.0284402	0.0240911	BCL6/FNIP1/IRS2/LYN	4
GO:0042533	BP	GO:0042533	#N/A	tumor necrosis factor biosynthetic process	4/421	19/17653	0.000930128	0.0284402	0.0240911	BCL3/GHRL/TLR4/TLR1	4
GO:0042534	BP	GO:0042534	#N/A	regulation of tumor necrosis factor biosynthetic process	4/421	19/17653	0.000930128	0.0284402	0.0240911	BCL3/GHRL/TLR4/TLR1	4
GO:2000116	BP	GO:2000116	#N/A	regulation of cysteine-type endopeptidase activity	15/421	249/17653	0.000980965	0.0297773	0.0252237	TNFSF14/APAF1/PLAUR/TNFRSF10C/PTGS2/RPS6KA1/NLRP12/MAP3K5/FNIP1/PPM1F/CFLAR/DNAJB6/MMP9/MEFV/RAF1	15
GO:0032874	BP	GO:0032874	#N/A	positive regulation of stress-activated MAPK cascade	11/421	151/17653	0.00100934	0.0304181	0.0257666	F2RL1/RASSF2/MAP3K3/NCF1/TLR4/MAP3K5/MAP2K4/TLR6/MAP3K2/PAK1/IL1B	11
GO:1902624	BP	GO:1902624	#N/A	positive regulation of neutrophil migration	5/421	33/17653	0.00103068	0.0308394	0.0261234	C5AR1/ADAM8/MOSPD2/CXCL1/DAPK2	5
GO:0045806	BP	GO:0045806	#N/A	negative regulation of endocytosis	6/421	49/17653	0.00104284	0.0309819	0.0262442	UNC119/PICALM/CD300LF/CD300A/PACSIN2/TLR2	6
GO:0032418	BP	GO:0032418	#N/A	lysosome localization	7/421	67/17653	0.00105877	0.0311467	0.0263838	GAB2/SNAP23/LAT2/CD300A/NDEL1/PIK3CD/LYN	7
GO:0010951	BP	GO:0010951	#N/A	negative regulation of endopeptidase activity	15/421	251/17653	0.00106326	0.0311467	0.0263838	TNFSF14/PLAUR/TIMP2/TNFRSF10C/PTGS2/PICALM/SERPINA1/PI3/RPS6KA1/FNIP1/SORL1/CR1/DNAJB6/MMP9/RAF1	15
GO:2000773	BP	GO:2000773	#N/A	negative regulation of cellular senescence	4/421	20/17653	0.00114094	0.0331903	0.0281148	MAP3K3/BCL6/PRKDC/CDK6	4
GO:0050920	BP	GO:0050920	#N/A	regulation of chemotaxis	13/421	202/17653	0.00115781	0.0334486	0.0283337	TNFSF14/STX3/F2RL1/C5AR1/IL6R/NOTCH1/PPM1F/MOSPD2/PADI2/LYN/NOV/CXCL1/DAPK2	13
GO:0010573	BP	GO:0010573	#N/A	vascular endothelial growth factor production	5/421	34/17653	0.00118502	0.0340002	0.0288009	SULF2/PTGS2/C5AR1/IL1B/HPSE	5
GO:0032868	BP	GO:0032868	#N/A	response to insulin	15/421	254/17653	0.00119757	0.0340206	0.0288182	RNASEL/CDK4/NDEL1/ADM/ATP6V0B/IRS2/PAK1/PRKDC/TLR2/IL1B/LYN/ATP6V1B2/CFLAR/ATP6V0D1/SLC9A1	15
GO:0007159	BP	GO:0007159	#N/A	leukocyte cell-cell adhesion	18/421	335/17653	0.00120197	0.0340206	0.0288182	TNFSF14/TFRC/SIRPB1/PELI1/PECAM1/CEBPB/CD300A/ADAM8/LGALS1/FLOT2/BCL6/PTAFR/SIRPA/PAK1/IL1B/STAT5B/LYN/ITGA5	18
GO:0072593	BP	GO:0072593	#N/A	reactive oxygen species metabolic process	15/421	256/17653	0.00129484	0.0364032	0.0308364	STAT3/F2RL1/PTGS2/NCF1/TLR4/TLR5/HK2/TLR6/HDAC4/TLR2/IL1B/PDK3/PREX1/CFLAR/NCF2	15
GO:0002768	BP	GO:0002768	#N/A	immune response-regulating cell surface receptor signaling pathway	23/421	482/17653	0.00133935	0.0374037	0.0316839	RPS6KA5/FPR1/GAB2/FCGR2A/FOS/C5AR1/LAT2/CD300A/FCGRT/LILRA2/ICAM3/MAP2K4/FFAR2/PIK3CD/CR1/PAK1/CLEC4E/LYN/PDE4B/HCK/NFAM1/RAF1/PLCG2	23
GO:2000117	BP	GO:2000117	#N/A	negative regulation of cysteine-type endopeptidase activity	9/421	111/17653	0.00135708	0.0376478	0.0318907	TNFSF14/PLAUR/TNFRSF10C/PTGS2/RPS6KA1/FNIP1/DNAJB6/MMP9/RAF1	9
GO:0001765	BP	GO:0001765	#N/A	membrane raft assembly	3/421	10/17653	0.00142644	0.0388947	0.0329469	FLOT1/PACSIN2/FLOT2	3
GO:0072672	BP	GO:0072672	#N/A	neutrophil extravasation	3/421	10/17653	0.00142644	0.0388947	0.0329469	PECAM1/ADAM8/PIK3CD	3
GO:0050766	BP	GO:0050766	#N/A	positive regulation of phagocytosis	6/421	52/17653	0.00142988	0.0388947	0.0329469	F2RL1/SIRPB1/CD300LF/SLC11A1/SIRPA/IL1B	6
GO:0050708	BP	GO:0050708	#N/A	regulation of protein secretion	21/421	426/17653	0.00144163	0.0389611	0.0330032	TLR8/CACNA1E/F2RL1/IL1RAP/GHRL/TLR4/PIM3/ADAM8/NLRP12/TLR5/IL17RA/TLR1/MIDN/TLR6/FFAR2/IRS2/CLEC4E/TLR2/IL1B/LYN/NOV	21
GO:0030203	BP	GO:0030203	#N/A	glycosaminoglycan metabolic process	11/421	158/17653	0.00145788	0.0391478	0.0331613	ABCC5/B4GALT5/PGLYRP1/ST3GAL2/ST3GAL4/IDS/IL1B/HPSE/CHSY1/SLC9A1/NDST1	11
GO:0030316	BP	GO:0030316	#N/A	osteoclast differentiation	8/421	91/17653	0.00148064	0.0393345	0.0333195	GAB2/FOS/TFRC/RASSF2/CEBPB/TLR4/LILRB3/SBNO2	8
GO:0051222	BP	GO:0051222	#N/A	positive regulation of protein transport	21/421	427/17653	0.00148361	0.0393345	0.0333195	TLR8/F2RL1/PTGS2/IL1RAP/OAZ2/GHRL/TLR4/ADAM8/NLRP12/IL17RA/CDK5R1/TLR1/FFAR2/SORL1/IRS2/SH3GLB1/PAK1/CLEC4E/TLR2/IL1B/GSK3B	21
GO:1903531	BP	GO:1903531	#N/A	negative regulation of secretion by cell	12/421	183/17653	0.00151047	0.0397947	0.0337093	TLR8/F2RL1/CD300A/GHRL/PIM3/NLRP12/NOTCH1/MIDN/TLR6/IL1B/OSM/NOV	12
GO:0060416	BP	GO:0060416	#N/A	response to growth hormone	5/421	36/17653	0.00154407	0.0404257	0.0342438	STAT3/PXN/GHRL/STAT5B/LYN	5
GO:1903428	BP	GO:1903428	#N/A	positive regulation of reactive oxygen species biosynthetic process	6/421	53/17653	0.00158055	0.0411237	0.0348351	PTGS2/TLR4/TLR5/TLR6/HDAC4/IL1B	6
GO:1903510	BP	GO:1903510	#N/A	mucopolysaccharide metabolic process	9/421	114/17653	0.0016356	0.0422933	0.0358259	ABCC5/B4GALT5/ST3GAL2/ST3GAL4/IDS/IL1B/CHSY1/SLC9A1/NDST1	9
GO:0060627	BP	GO:0060627	#N/A	regulation of vesicle-mediated transport	23/421	490/17653	0.0016577	0.0426017	0.0360871	CHMP2A/FLOT1/UNC119/GAB2/RAB20/F2RL1/SIRPB1/RALB/PICALM/CD300LF/CD300A/PACSIN2/NOTCH1/SLC11A1/PTAFR/SIRPA/SORL1/TLR2/IL1B/TBC1D14/LYN/HCK/PLCG2	23
GO:0014812	BP	GO:0014812	#N/A	muscle cell migration	8/421	93/17653	0.00170278	0.0434935	0.0368425	PLEKHO1/DOCK5/SORL1/HDAC4/PAK1/TRIB1/NOV/IQGAP1	8
GO:0050730	BP	GO:0050730	#N/A	regulation of peptidyl-tyrosine phosphorylation	14/421	237/17653	0.00172045	0.0435268	0.0368707	STAT3/UNC119/SH3BP5L/TNFRSF1A/CD300A/GHRL/IL6R/NCF1/OSM/LYN/ITGA5/MVP/IQGAP1/TGFA	14
GO:0031099	BP	GO:0031099	#N/A	regeneration	12/421	186/17653	0.00173334	0.0435268	0.0368707	SULF2/CDK4/C5AR1/CEBPB/NDEL1/ADM/NOTCH1/ULK1/NOV/CFLAR/IGF2R/NINJ1	12
GO:0051154	BP	GO:0051154	#N/A	negative regulation of striated muscle cell differentiation	5/421	37/17653	0.00175087	0.0435268	0.0368707	NOTCH1/HDAC4/PAK1/NOV/CFLAR	5
GO:0010466	BP	GO:0010466	#N/A	negative regulation of peptidase activity	15/421	264/17653	0.00175295	0.0435268	0.0368707	TNFSF14/PLAUR/TIMP2/TNFRSF10C/PTGS2/PICALM/SERPINA1/PI3/RPS6KA1/FNIP1/SORL1/CR1/DNAJB6/MMP9/RAF1	15
GO:0032481	BP	GO:0032481	#N/A	positive regulation of type I interferon production	7/421	73/17653	0.00175603	0.0435268	0.0368707	TLR8/FLOT1/RNF135/TLR4/PRKDC/TLR2/PLCG2	7
GO:0002285	BP	GO:0002285	#N/A	lymphocyte activation involved in immune response	11/421	162/17653	0.00178013	0.0438335	0.0371305	BCL3/STAT3/F2RL1/TFRC/PGLYRP1/TLR4/LGALS1/BCL6/SLC11A1/CLEC4E/PLCG2	11
GO:0050714	BP	GO:0050714	#N/A	positive regulation of protein secretion	14/421	238/17653	0.00178934	0.0438335	0.0371305	TLR8/F2RL1/IL1RAP/GHRL/TLR4/ADAM8/NLRP12/IL17RA/TLR1/FFAR2/IRS2/CLEC4E/TLR2/IL1B	14
GO:0042742	BP	GO:0042742	#N/A	defense response to bacterium	16/421	293/17653	0.0018755	0.045677	0.0386921	BCL3/F2RL1/HIST1H2BC/TNFRSF1A/HIST1H2BE/C5AR1/CEBPB/IL6R/PGLYRP1/TLR4/TLR5/TLR1/SLC11A1/TLR6/CLEC4E/TLR2	16
GO:0032642	BP	GO:0032642	#N/A	regulation of chemokine production	7/421	74/17653	0.00190055	0.0458602	0.0388473	F2RL1/IL6R/TLR4/FFAR2/TLR2/IL1B/MEFV	7
GO:0090084	BP	GO:0090084	#N/A	negative regulation of inclusion body assembly	3/421	11/17653	0.00192681	0.0458602	0.0388473	SORL1/HSPA1A/DNAJB6	3
GO:1902992	BP	GO:1902992	#N/A	negative regulation of amyloid precursor protein catabolic process	3/421	11/17653	0.00192681	0.0458602	0.0388473	PICALM/FLOT2/SORL1	3
GO:2000786	BP	GO:2000786	#N/A	positive regulation of autophagosome assembly	3/421	11/17653	0.00192681	0.0458602	0.0388473	RALB/ULK1/SH3GLB1	3
GO:1902991	BP	GO:1902991	#N/A	regulation of amyloid precursor protein catabolic process	4/421	23/17653	0.00197074	0.0465324	0.0394167	PICALM/FLOT2/SORL1/LYN	4
GO:1902622	BP	GO:1902622	#N/A	regulation of neutrophil migration	5/421	38/17653	0.00197727	0.0465324	0.0394167	C5AR1/ADAM8/MOSPD2/CXCL1/DAPK2	5
GO:0006936	BP	GO:0006936	#N/A	muscle contraction	18/421	352/17653	0.00207611	0.0485857	0.041156	SULF2/PTGS2/COL4A3BP/PXN/GHRL/MYBPH/NDUFS6/TPCN2/PTAFR/DOCK5/HDAC4/MYBPC3/PROK2/KCNJ2/DSC2/PDE4B/SLC9A1/DYSF	18
GO:0030667	CC	GO:0030667	#N/A	secretory granule membrane	35/439	303/18698	6.99431e-15	2.90963e-12	2.54004e-12	STX3/LAMP2/FPR1/PLAUR/FCGR2A/SIRPB1/RAB24/SLC15A4/SNAP23/PECAM1/C5AR1/CD300A/CA4/CD93/ADAM8/MGAM/FLOT2/FCGR3B/SLC11A1/SIGLEC5/CEACAM3/PTAFR/SIRPA/ANPEP/MOSPD2/CR1/TLR2/SLC2A3/LILRB3/CKAP4/NFAM1/SIGLEC9/MANBA/IQGAP1/IGF2R	35
GO:0101002	CC	GO:0101002	#N/A	ficolin-1-rich granule	27/439	185/18698	3.11651e-14	6.48234e-12	5.65892e-12	APAF1/LAMP2/CANT1/FPR1/TIMP2/IMPDH1/ALOX5/SERPINA1/CD300A/PYGL/CD93/ADAM8/CDA/MGAM/SLC11A1/SIGLEC5/QPCT/CTSS/SIRPA/CR1/SLC2A3/HSPA1A/CRISPLD2/MMP9/MVP/LRG1/HSPA6	27
GO:0070820	CC	GO:0070820	#N/A	tertiary granule	22/439	164/18698	4.27804e-11	5.93222e-09	5.17868e-09	LAMP2/CANT1/FPR1/TIMP2/SNAP23/CD300A/CD93/PGLYRP1/ADAM8/CDA/MGAM/SLC11A1/SIGLEC5/QPCT/CTSS/PTAFR/SIRPA/CR1/SLC2A3/CXCL1/MMP9/LRG1	22
GO:1904813	CC	GO:1904813	#N/A	ficolin-1-rich granule lumen	16/439	124/18698	3.46676e-08	3.60543e-06	3.14745e-06	APAF1/CANT1/TIMP2/IMPDH1/ALOX5/SERPINA1/PYGL/CDA/QPCT/CTSS/HSPA1A/CRISPLD2/MMP9/MVP/LRG1/HSPA6	16
GO:0101003	CC	GO:0101003	#N/A	ficolin-1-rich granule membrane	11/439	61/18698	1.53301e-07	1.27547e-05	1.11345e-05	LAMP2/FPR1/CD300A/CD93/ADAM8/MGAM/SLC11A1/SIGLEC5/SIRPA/CR1/SLC2A3	11
GO:0042581	CC	GO:0042581	#N/A	specific granule	17/439	160/18698	2.3323e-07	1.61706e-05	1.41166e-05	STX3/CANT1/PLAUR/TIMP2/SLC15A4/SNAP23/CD93/PGLYRP1/ADAM8/QPCT/CEACAM3/MOSPD2/SLC2A3/HPSE/CXCL1/CKAP4/LRG1	17
GO:0045335	CC	GO:0045335	#N/A	phagocytic vesicle	14/439	124/18698	1.30353e-06	7.74668e-05	6.76267e-05	LAMP2/RAB20/SNAP23/NCF1/PGLYRP1/ADAM8/ATP6V0B/TLR1/SLC11A1/TLR6/NCF4/TLR2/ATP6V0D1/NCF2	14
GO:0005776	CC	GO:0005776	#N/A	autophagosome	12/439	92/18698	1.60443e-06	8.34303e-05	7.28327e-05	LAMP2/ATG16L2/RALB/RAB24/TP53INP2/RPN2/NRBF2/ULK1/SH3GLB1/TBC1D14/DAPK2/MEFV	12
GO:0034774	CC	GO:0034774	#N/A	secretory granule lumen	23/439	321/18698	2.33445e-06	0.000107904	9.41973e-05	ARSA/APAF1/ARHGAP9/CANT1/TIMP2/IMPDH1/ALOX5/SERPINA1/PYGL/GHRL/PGLYRP1/F5/CDA/QPCT/S100A11/PADI2/HPSE/CXCL1/CRISPLD2/ACTN1/MVP/LRG1/HSPA6	23
GO:1904724	CC	GO:1904724	#N/A	tertiary granule lumen	9/439	55/18698	4.8754e-06	0.000201114	0.000175568	CANT1/TIMP2/PGLYRP1/CDA/QPCT/CTSS/CXCL1/MMP9/LRG1	9
GO:0060205	CC	GO:0060205	#N/A	cytoplasmic vesicle lumen	23/439	338/18698	5.52571e-06	0.000201114	0.000175568	ARSA/APAF1/ARHGAP9/CANT1/TIMP2/IMPDH1/ALOX5/SERPINA1/PYGL/GHRL/PGLYRP1/F5/CDA/QPCT/S100A11/PADI2/HPSE/CXCL1/CRISPLD2/ACTN1/MVP/LRG1/HSPA6	23
GO:0031983	CC	GO:0031983	#N/A	vesicle lumen	23/439	339/18698	5.80138e-06	0.000201114	0.000175568	ARSA/APAF1/ARHGAP9/CANT1/TIMP2/IMPDH1/ALOX5/SERPINA1/PYGL/GHRL/PGLYRP1/F5/CDA/QPCT/S100A11/PADI2/HPSE/CXCL1/CRISPLD2/ACTN1/MVP/LRG1/HSPA6	23
GO:0070821	CC	GO:0070821	#N/A	tertiary granule membrane	10/439	73/18698	7.61609e-06	0.000243715	0.000212757	SNAP23/CD300A/CD93/ADAM8/MGAM/SLC11A1/SIGLEC5/PTAFR/SIRPA/SLC2A3	10
GO:0005767	CC	GO:0005767	#N/A	secondary lysosome	5/439	14/18698	1.17196e-05	0.00034824	0.000304005	LAMP2/NCF1/ADAM8/NCF4/NCF2	5
GO:0030139	CC	GO:0030139	#N/A	endocytic vesicle	20/439	290/18698	1.8559e-05	0.000514703	0.000449323	LAMP2/RAB20/RAB24/PICALM/SNAP23/NCF1/PGLYRP1/ADAM8/ATP6V0B/FLOT2/TLR1/SLC11A1/TLR6/NCF4/TLR2/ATP6V0D1/NCF2/IGF2R/CAMK2G/DYSF	20
GO:0098857	CC	GO:0098857	#N/A	membrane microdomain	20/439	303/18698	3.47417e-05	0.000903283	0.000788545	LAMP2/FLOT1/ARID3A/PTGS2/TNFRSF1A/PECAM1/LAT2/EPHB1/PACSIN2/FLOT2/TLR1/TUBA1A/TLR6/TLR2/HPSE/LYN/CFLAR/HCK/SLC9A1/IQGAP1	20
GO:0030670	CC	GO:0030670	#N/A	phagocytic vesicle membrane	9/439	72/18698	4.58918e-05	0.001123	0.000980352	LAMP2/RAB20/SNAP23/ATP6V0B/TLR1/SLC11A1/TLR6/TLR2/ATP6V0D1	9
GO:0005774	CC	GO:0005774	#N/A	vacuolar membrane	24/439	414/18698	4.86721e-05	0.00112487	0.000981981	TLR8/LAMP2/FLOT1/ATG16L2/FPR1/SLC15A4/RPN2/LITAF/ATP6V0B/TPCN2/ULK1/TM6SF1/THBD/ANPEP/SH3GLB1/HPSE/DTX3L/ATP6V1B2/CKAP4/NFAM1/DIRC2/ATP6V0D1/MANBA/IGF2R	24
GO:0098589	CC	GO:0098589	#N/A	membrane region	20/439	314/18698	5.72676e-05	0.00125386	0.00109459	LAMP2/FLOT1/ARID3A/PTGS2/TNFRSF1A/PECAM1/LAT2/EPHB1/PACSIN2/FLOT2/TLR1/TUBA1A/TLR6/TLR2/HPSE/LYN/CFLAR/HCK/SLC9A1/IQGAP1	20
GO:0045121	CC	GO:0045121	#N/A	membrane raft	19/439	302/18698	0.000102719	0.00213656	0.00186517	FLOT1/ARID3A/PTGS2/TNFRSF1A/PECAM1/LAT2/EPHB1/PACSIN2/FLOT2/TLR1/TUBA1A/TLR6/TLR2/HPSE/LYN/CFLAR/HCK/SLC9A1/IQGAP1	19
GO:0005925	CC	GO:0005925	1	focal adhesion	22/439	393/18698	0.000164659	0.00326182	0.00284749	FLOT1/LASP1/PLAUR/PXN/SNAP23/PDLIM7/PACSIN2/NUMB/ARHGAP26/FLOT2/MPZL1/RPL7A/GIT2/RPL8/PAK1/HSPA1A/HCK/ITGA5/ACTN1/SLC9A1/IQGAP1/IGF2R	22
GO:0005924	CC	GO:0005924	1	cell-substrate adherens junction	22/439	396/18698	0.00018333	0.00337545	0.00294668	FLOT1/LASP1/PLAUR/PXN/SNAP23/PDLIM7/PACSIN2/NUMB/ARHGAP26/FLOT2/MPZL1/RPL7A/GIT2/RPL8/PAK1/HSPA1A/HCK/ITGA5/ACTN1/SLC9A1/IQGAP1/IGF2R	22
GO:0044291	CC	GO:0044291	#N/A	cell-cell contact zone	8/439	68/18698	0.000186623	0.00337545	0.00294668	FLOT1/FLCN/FLOT2/PAK1/KCNJ2/DSC2/ACTN1/SLC9A1	8
GO:0030055	CC	GO:0030055	1	cell-substrate junction	22/439	401/18698	0.000218626	0.00378952	0.00330816	FLOT1/LASP1/PLAUR/PXN/SNAP23/PDLIM7/PACSIN2/NUMB/ARHGAP26/FLOT2/MPZL1/RPL7A/GIT2/RPL8/PAK1/HSPA1A/HCK/ITGA5/ACTN1/SLC9A1/IQGAP1/IGF2R	22
GO:0035579	CC	GO:0035579	#N/A	specific granule membrane	9/439	91/18698	0.000285556	0.00475166	0.00414808	PLAUR/SLC15A4/SNAP23/CD93/ADAM8/CEACAM3/MOSPD2/SLC2A3/CKAP4	9
GO:0005911	CC	GO:0005911	#N/A	cell-cell junction	23/439	440/18698	0.000316741	0.00506785	0.00442411	STX3/CLDN14/FLOT1/SNAP23/CDK4/PDLIM7/PANX2/PACSIN2/STARD10/FLCN/FLOT2/S100A11/PAK1/KCNJ2/UBN1/LYN/DSC2/NOV/ITGA5/ACTN1/SLC9A1/F11R/IQGAP1	23
GO:0005769	CC	GO:0005769	1	early endosome	19/439	334/18698	0.000371169	0.00571876	0.00499234	FLOT1/RAB20/F2RL1/TFRC/PICALM/EPHB1/PACSIN2/NUMB/TLR4/LITAF/SNX27/USP10/TMEM127/SORL1/STEAP4/DTX3L/ATP6V0D1/IGF2R/DYSF	19
GO:0000118	CC	GO:0000118	#N/A	histone deacetylase complex	7/439	61/18698	0.000548012	0.00814189	0.00710767	DNTTIP1/PHF21A/TBL1X/HDAC4/RBBP7/ZNF217/RERE	7
GO:0035580	CC	GO:0035580	#N/A	specific granule lumen	7/439	62/18698	0.000605478	0.00868548	0.00758221	CANT1/TIMP2/PGLYRP1/QPCT/HPSE/CXCL1/LRG1	7
GO:0000421	CC	GO:0000421	#N/A	autophagosome membrane	5/439	32/18698	0.000832117	0.0115387	0.010073	LAMP2/ATG16L2/RPN2/ULK1/SH3GLB1	5
GO:0030666	CC	GO:0030666	#N/A	endocytic vesicle membrane	11/439	161/18698	0.00150284	0.0201671	0.0176054	LAMP2/RAB20/PICALM/SNAP23/ATP6V0B/TLR1/SLC11A1/TLR6/TLR2/ATP6V0D1/CAMK2G	11
GO:0042629	CC	GO:0042629	#N/A	mast cell granule	4/439	22/18698	0.00156728	0.0203747	0.0177866	SNAP23/LAT2/PIK3CD/LYN	4
GO:0001726	CC	GO:0001726	#N/A	ruffle	11/439	164/18698	0.0017414	0.0219522	0.0191638	PDLIM7/PLEKHO1/PACSIN2/S100A11/PAK1/ATP6V1B2/ITGA5/ACTN1/CDK6/IQGAP1/MEFV	11
GO:0005765	CC	GO:0005765	#N/A	lysosomal membrane	18/439	355/18698	0.00193386	0.0229853	0.0200656	TLR8/LAMP2/FLOT1/FPR1/SLC15A4/LITAF/TPCN2/TM6SF1/ANPEP/HPSE/DTX3L/ATP6V1B2/CKAP4/NFAM1/DIRC2/ATP6V0D1/MANBA/IGF2R	18
GO:0098852	CC	GO:0098852	#N/A	lytic vacuole membrane	18/439	355/18698	0.00193386	0.0229853	0.0200656	TLR8/LAMP2/FLOT1/FPR1/SLC15A4/LITAF/TPCN2/TM6SF1/ANPEP/HPSE/DTX3L/ATP6V1B2/CKAP4/NFAM1/DIRC2/ATP6V0D1/MANBA/IGF2R	18
GO:0043020	CC	GO:0043020	#N/A	NADPH oxidase complex	3/439	12/18698	0.00241477	0.027904	0.0243595	NCF1/NCF4/NCF2	3
GO:0005766	CC	GO:0005766	#N/A	primary lysosome	10/439	155/18698	0.00367325	0.0402124	0.0351044	ARSA/STX3/LAMP2/FPR1/IMPDH1/SNAP23/PADI2/CKAP4/NFAM1/MANBA	10
GO:0042582	CC	GO:0042582	#N/A	azurophil granule	10/439	155/18698	0.00367325	0.0402124	0.0351044	ARSA/STX3/LAMP2/FPR1/IMPDH1/SNAP23/PADI2/CKAP4/NFAM1/MANBA	10
GO:0005913	CC	GO:0005913	#N/A	cell-cell adherens junction	8/439	110/18698	0.00441321	0.0470742	0.0410947	FLOT1/SNAP23/PDLIM7/FLOT2/S100A11/LYN/DSC2/ACTN1	8
GO:0031252	CC	GO:0031252	1	cell leading edge	18/439	385/18698	0.00455853	0.0474088	0.0413867	STX3/FLOT1/PXN/PDLIM7/PLEKHO1/PACSIN2/NDEL1/FLOT2/S100A11/PAK1/ATP6V1B2/ITGA5/ACTN1/SLC9A1/CDK6/IQGAP1/MEFV/DYSF	18

## Sheet: KEGG Pathways
The information of KEGG analysis based on the identified 532 genes
	ID	Description	GeneRatio	BgRatio	pvalue	p.adjust	qvalue	geneID	Count
hsa05152	hsa05152	Tuberculosis	21/246	180/8034	1.19417e-07	3.18844e-05	2.42605e-05	317/3920/2212/7132/1051/7099/533/2215/7096/1520/10333/3460/1378/3588/26253/7097/3553/9114/818/4802/5894	21
hsa04380	hsa04380	Osteoclast differentiation	17/246	128/8034	3.10927e-07	4.15088e-05	3.15837e-05	9846/2212/2353/10326/7132/653361/11027/2215/3454/4689/140885/3460/5293/3553/11025/4688/5336	17
hsa05140	hsa05140	Leishmaniasis	12/246	77/8034	3.26253e-06	0.000290365	0.000220936	2212/2353/5743/653361/7099/2215/4689/3460/1378/7097/3553/4688	12
hsa04145	hsa04145	Phagosome	16/246	152/8034	1.5229e-05	0.00101654	0.000773472	3920/2212/7037/653361/7099/533/2215/7846/1520/10333/4689/7097/526/3678/9114/4688	16
hsa05162	hsa05162	Measles	15/246	138/8034	1.92276e-05	0.00102675	0.000781246	317/6774/2353/4939/1019/7099/3454/5293/7097/3553/6777/2932/3303/1021/3310	15
hsa04668	hsa04668	TNF signaling pathway	13/246	112/8034	3.46972e-05	0.0014025	0.00106715	9252/602/2353/5743/7132/1051/4217/6416/5293/3553/2919/8837/4318	13
hsa05223	hsa05223	Non-small cell lung cancer	10/246	68/8034	3.67696e-05	0.0014025	0.00106715	1871/6774/6256/1019/5293/6777/1021/7039/5894/5336	10
hsa05134	hsa05134	Legionellosis	9/246	57/8034	5.08892e-05	0.00169843	0.00129232	317/7099/7100/1378/7097/3553/2919/3303/3310	9
hsa05167	hsa05167	Kaposi sarcoma-associated herpesvirus infection	17/246	189/8034	6.38366e-05	0.00189382	0.00144099	1871/6774/2353/5743/7132/1019/6416/3454/5293/57580/2932/4067/2919/3055/1021/5894/5336	17
hsa05160	hsa05160	Hepatitis C	15/246	155/8034	7.55034e-05	0.00201594	0.00153391	1871/317/23562/6774/6041/4939/7132/6256/1019/3454/5293/2932/8837/1021/5894	15
hsa04666	hsa04666	Fc gamma R-mediated phagocytosis	11/246	93/8034	0.000117584	0.00285409	0.00217165	3985/9846/2212/653361/2215/5293/5058/4067/3055/5894/5336	11
hsa05135	hsa05135	Yersinia infection	13/246	130/8034	0.00016382	0.003645	0.00277345	8935/2212/2353/5829/7099/6195/6416/9815/5293/3553/2932/3678/4210	13
hsa05120	hsa05120	Epithelial cell signaling in Helicobacter pylori infection	9/246	70/8034	0.000260171	0.00534352	0.00406584	533/6416/5058/4067/526/2919/9114/50848/5336	9
hsa05418	hsa05418	Fluid shear stress and atherosclerosis	13/246	139/8034	0.000319341	0.00569404	0.00433254	2353/7132/5175/653361/4217/6416/4259/7056/5293/3553/1843/4318/4688	13
hsa04620	hsa04620	Toll-like receptor signaling pathway	11/246	104/8034	0.00031989	0.00569404	0.00433254	51311/2353/7099/7100/7096/6416/10333/3454/5293/7097/3553	11
hsa04142	hsa04142	Lysosome	12/246	128/8034	0.000529131	0.00882988	0.00671857	410/3920/9516/3988/22901/533/6556/1520/3423/9114/4126/3482	12
hsa04670	hsa04670	Leukocyte transendothelial migration	11/246	113/8034	0.000654586	0.0102809	0.00782261	23562/5829/5175/653361/4689/5293/4318/4688/87/50848/5336	11
hsa04662	hsa04662	B cell receptor signaling pathway	9/246	82/8034	0.00085242	0.0126442	0.00962088	27071/2353/11027/5293/2932/4067/11025/5894/5336	9
hsa04935	hsa04935	Growth hormone synthesis, secretion and action	11/246	119/8034	0.00101042	0.0134239	0.0102142	6774/2353/196883/51738/6416/8660/5293/6777/2932/5894/5336	11
hsa04664	hsa04664	Fc epsilon RI signaling pathway	8/246	68/8034	0.00104166	0.0134239	0.0102142	9846/240/6416/5293/4067/241/5894/5336	8
hsa05142	hsa05142	Chagas disease (American trypanosomiasis)	10/246	102/8034	0.00108374	0.0134239	0.0102142	2353/7132/7099/6416/10333/3460/5293/7097/3553/8837	10
hsa04012	hsa04012	ErbB signaling pathway	9/246	85/8034	0.00110609	0.0134239	0.0102142	6416/5293/5058/6777/2932/7039/818/5894/5336	9
hsa04630	hsa04630	JAK-STAT signaling pathway	13/246	162/8034	0.00136444	0.0157743	0.0120025	6774/3570/1438/3454/3460/5293/3588/3597/6777/5008/1441/1439/5894	13
hsa05219	hsa05219	Bladder cancer	6/246	41/8034	0.00141791	0.0157743	0.0120025	1871/9252/1019/4318/23604/5894	6
hsa05205	hsa05205	Proteoglycans in cancer	15/246	205/8034	0.00152667	0.0163048	0.0124062	6774/5329/5829/7099/5293/5058/7097/10855/3678/4318/6548/8826/818/5894/5336	15
hsa04066	hsa04066	HIF-1 signaling pathway	10/246	109/8034	0.00179987	0.0184833	0.0140638	6774/7037/3570/7099/3099/54583/3460/5293/818/5336	10
hsa04062	hsa04062	Chemokine signaling pathway	14/246	189/8034	0.00194017	0.0188677	0.0143562	6774/196883/5829/653361/58191/5293/5058/57580/6777/2932/4067/2919/3055/5894	14
hsa05214	hsa05214	Glioma	8/246	75/8034	0.00197863	0.0188677	0.0143562	1871/1019/5293/1021/7039/818/5894/5336	8
hsa05212	hsa05212	Pancreatic cancer	8/246	76/8034	0.00215424	0.0198339	0.0150914	1871/6774/5899/1019/5293/1021/7039/5894	8
hsa04140	hsa04140	Autophagy - animal	11/246	137/8034	0.00313277	0.0278817	0.0212149	3920/89849/58476/29982/8408/8660/51100/5293/8837/23604/5894	11
hsa04217	hsa04217	Necroptosis	12/246	159/8034	0.003447	0.0296887	0.0225899	27243/6774/7132/5836/7099/3454/3460/3553/6777/8837/8334/818	12
hsa04060	hsa04060	Cytokine-cytokine receptor interaction	18/246	294/8034	0.00390963	0.0324625	0.0247004	8740/8794/7132/3556/3557/3570/58191/23765/1438/3454/3460/3588/3597/3553/5008/2919/1441/1439	18
hsa05161	hsa05161	Hepatitis B	12/246	162/8034	0.00401222	0.0324625	0.0247004	1871/317/6774/2353/7099/6416/3454/5293/7097/6777/4318/5894	12
hsa04064	hsa04064	NF-kappa B signaling pathway	9/246	104/8034	0.00446806	0.0350874	0.0266977	8740/5743/7132/7099/3553/4067/2919/8837/5336	9
hsa05211	hsa05211	Renal cell carcinoma	7/246	69/8034	0.00496439	0.0378712	0.0288159	2271/201163/54583/5293/5058/7039/5894	7
hsa05224	hsa05224	Breast cancer	11/246	147/8034	0.00535788	0.0397376	0.030236	1871/8648/2353/1019/4851/10023/5293/2932/23401/1021/5894	11
hsa05235	hsa05235	PD-L1 expression and PD-1 checkpoint pathway in cancer	8/246	89/8034	0.0057455	0.0405624	0.0308636	6774/2353/4215/7099/3460/5293/7097/5894	8
hsa05164	hsa05164	Influenza A	12/246	170/8034	0.00589042	0.0405624	0.0308636	317/6041/4939/7132/1019/7099/3454/3460/5293/3553/1021/5894	12
hsa04932	hsa04932	Non-alcoholic fatty liver disease (NAFLD)	11/246	149/8034	0.00592485	0.0405624	0.0308636	7132/6256/3570/9377/4726/4217/8660/5293/3553/2932/4728	11
hsa05145	hsa05145	Toxoplasmosis	9/246	112/8034	0.00723981	0.0483257	0.0367706	6774/240/7132/7099/3460/3588/7097/3303/3310	9
hsa05323	hsa05323	Rheumatoid arthritis	8/246	93/8034	0.00746562	0.0486176	0.0369927	2353/7099/533/7097/3553/526/2919/9114	8
