# Supplementary material for: A 2 miRNAs-based signature for the diagnosis of atherosclerosis
Source: BMC Cardiovasc Disord. 2021 Mar 24;21:150. doi: 10.1186/s12872-021-01960-4 (PMC7988968; doi:10.1186/s12872-021-01960-4)
Supplement: Supplementary file 10 — Additional file 10: Table S5. The overlap KEGG Pathways between the 1396 genes targeted by the 42 miRNAs in the turquoise module and the 532 genes in the blue module. [file 12872_2021_1960_MOESM10_ESM.xlsx]

## Sheet: overlap GENE
The overlap genes among the 532 genes in the blue module and 1396 targeted genes of the 42 miRNAs
overlapGene	miRNA
BCL6	hsa_miR_127_3p
STAT3	hsa_miR_337_3p
C16orf72	hsa_miR_654_5p
SIPA1L2	hsa_miR_543
GSK3B	hsa_miR_409_5p
FOS	hsa_miR_409_3p
RNASEL	hsa_miR_485_5p
RGL2	hsa_miR_299_3p
CRISPLD2	hsa_miR_369_3p
ADM	hsa_miR_299_5p
B4GALT5	hsa_miR_654_3p
PDK3	hsa_miR_1197
ATXN1
HIST1H2BE
FLCN
SIGLEC9
RNF141
DGAT2
TPCN2
ARSA
PLXNC1
KLHL21
OGFRL1
FPR1
MPPE1
MANSC1
SNX27
PPTC7
MGAM
MAK
DTX3L
NDEL1
IFNGR2
FLOT1
FRAT1
LASP1
PISD
KIAA0513
ELL
SLC7A1
BCKDK
PPP1R15A

## Sheet: overlap GO terms
The overlap GO terms between the 1396 genes targeted by the 42 miRNAs in the turquoise module and the 532 genes in the blue module
	ONTOLOGY	ID	Description	GeneRatio	BgRatio	pvalue	p.adjust	qvalue	geneID	Count
GO:0045785	BP	GO:0045785	positive regulation of cell adhesion	24/421	392/17653	2.5743e-05	0.00220076	0.00186422	TNFSF14/STX3/FLOT1/TFRC/SIRPB1/ADAM8/FLCN/LGALS1/FLOT2/BCL6/PTAFR/DOCK5/PPM1F/SIRPA/PAK1/IL1B/PREX1/STAT5B/GSK3B/LYN/ITGA5/CDK6/IQGAP1/NINJ1	24
GO:0005925	CC	GO:0005925	focal adhesion	22/439	393/18698	0.000164659	0.00326182	0.00284749	FLOT1/LASP1/PLAUR/PXN/SNAP23/PDLIM7/PACSIN2/NUMB/ARHGAP26/FLOT2/MPZL1/RPL7A/GIT2/RPL8/PAK1/HSPA1A/HCK/ITGA5/ACTN1/SLC9A1/IQGAP1/IGF2R	22
GO:0005924	CC	GO:0005924	cell-substrate adherens junction	22/439	396/18698	0.00018333	0.00337545	0.00294668	FLOT1/LASP1/PLAUR/PXN/SNAP23/PDLIM7/PACSIN2/NUMB/ARHGAP26/FLOT2/MPZL1/RPL7A/GIT2/RPL8/PAK1/HSPA1A/HCK/ITGA5/ACTN1/SLC9A1/IQGAP1/IGF2R	22
GO:0030055	CC	GO:0030055	cell-substrate junction	22/439	401/18698	0.000218626	0.00378952	0.00330816	FLOT1/LASP1/PLAUR/PXN/SNAP23/PDLIM7/PACSIN2/NUMB/ARHGAP26/FLOT2/MPZL1/RPL7A/GIT2/RPL8/PAK1/HSPA1A/HCK/ITGA5/ACTN1/SLC9A1/IQGAP1/IGF2R	22
GO:0005769	CC	GO:0005769	early endosome	19/439	334/18698	0.000371169	0.00571876	0.00499234	FLOT1/RAB20/F2RL1/TFRC/PICALM/EPHB1/PACSIN2/NUMB/TLR4/LITAF/SNX27/USP10/TMEM127/SORL1/STEAP4/DTX3L/ATP6V0D1/IGF2R/DYSF	19
GO:0031252	CC	GO:0031252	cell leading edge	18/439	385/18698	0.00455853	0.0474088	0.0413867	STX3/FLOT1/PXN/PDLIM7/PLEKHO1/PACSIN2/NDEL1/FLOT2/S100A11/PAK1/ATP6V1B2/ITGA5/ACTN1/SLC9A1/CDK6/IQGAP1/MEFV/DYSF	18

## Sheet: overlap KEGG Pathways
The overlap KEGG Pathways between the 1396 genes targeted by the 42 miRNAs in the turquoise module and the 532 genes in the blue module
	ID	Description	GeneRatio	BgRatio	pvalue	p.adjust	qvalue	geneID	Count
hsa05223	hsa05223	Non-small cell lung cancer	10/246	68/8034	3.67696e-05	0.0014025	0.00106715	1871/6774/6256/1019/5293/6777/1021/7039/5894/5336	10
hsa05167	hsa05167	Kaposi sarcoma-associated herpesvirus infection	17/246	189/8034	6.38366e-05	0.00189382	0.00144099	1871/6774/2353/5743/7132/1019/6416/3454/5293/57580/2932/4067/2919/3055/1021/5894/5336	17
hsa05160	hsa05160	Hepatitis C	15/246	155/8034	7.55034e-05	0.00201594	0.00153391	1871/317/23562/6774/6041/4939/7132/6256/1019/3454/5293/2932/8837/1021/5894	15
hsa05135	hsa05135	Yersinia infection	13/246	130/8034	0.00016382	0.003645	0.00277345	8935/2212/2353/5829/7099/6195/6416/9815/5293/3553/2932/3678/4210	13
hsa05418	hsa05418	Fluid shear stress and atherosclerosis	13/246	139/8034	0.000319341	0.00569404	0.00433254	2353/7132/5175/653361/4217/6416/4259/7056/5293/3553/1843/4318/4688	13
hsa04935	hsa04935	Growth hormone synthesis, secretion and action	11/246	119/8034	0.00101042	0.0134239	0.0102142	6774/2353/196883/51738/6416/8660/5293/6777/2932/5894/5336	11
hsa04012	hsa04012	ErbB signaling pathway	9/246	85/8034	0.00110609	0.0134239	0.0102142	6416/5293/5058/6777/2932/7039/818/5894/5336	9
hsa05219	hsa05219	Bladder cancer	6/246	41/8034	0.00141791	0.0157743	0.0120025	1871/9252/1019/4318/23604/5894	6
hsa05205	hsa05205	Proteoglycans in cancer	15/246	205/8034	0.00152667	0.0163048	0.0124062	6774/5329/5829/7099/5293/5058/7097/10855/3678/4318/6548/8826/818/5894/5336	15
hsa05214	hsa05214	Glioma	8/246	75/8034	0.00197863	0.0188677	0.0143562	1871/1019/5293/1021/7039/818/5894/5336	8
hsa05211	hsa05211	Renal cell carcinoma	7/246	69/8034	0.00496439	0.0378712	0.0288159	2271/201163/54583/5293/5058/7039/5894	7
hsa05224	hsa05224	Breast cancer	11/246	147/8034	0.00535788	0.0397376	0.030236	1871/8648/2353/1019/4851/10023/5293/2932/23401/1021/5894	11
hsa05235	hsa05235	PD-L1 expression and PD-1 checkpoint pathway in cancer	8/246	89/8034	0.0057455	0.0405624	0.0308636	6774/2353/4215/7099/3460/5293/7097/5894	8
